# Supplementary material for: Interaction between host G3BP and viral nucleocapsid protein regulates SARS-CoV-2 replication and pathogenicity
Source: Cell Rep. Author manuscript; Available in PMC 2024 Apr 25. (PMC11044841; doi:10.1016/j.celrep.2024.113965)
Supplement: 2 [file NIHMS1980975-supplement-2.xlsx]

## Sheet: High-confidence N interactor
Comparison of the interactomes of GFP-N, GFP-N-F17A in HEK293T cells, and GFP-N in HEK293T G3BP1/2 DKO cells
SC: the summed number of spectral counts (i.e., MS/MS scans) assigned to one identified protein; Log2FC: Fold change was caculated with normalized SC; The p value is derived by G-test (Zhou JY, Afjehi-Sadat L, Asress S, et al. J Proteome Res. 2010, 9:5133-41).
UniProt ID	Gene	SC_R1-GFP	SC_R1-GFP-N	SC_R2-GFP	SC_R2-GFP-N	SC_R3-GFP	SC_R3-GFP-N	SC_R4-GFP	SC_R4-GFP-N	Detected in four indepenent GFP-N interactome?	Log2 FC Averg. (N-GFP/GFP)	High-confidence N interacors
Q13283	G3BP1	0	93	0	84	0	86	0	90	4/4	7.15698	YES
Q9UN86	G3BP2	0	48	0	32	0	33	0	43	4/4	6.19786	YES
P0DMV8	HS71A	14	89	17	157	28	184	5	97	4/4	1.90314	YES
P11021	GRP78	3	25	4	28	3	46	0	21	4/4	2.83302	YES
P11142	HSP7C	9	53	10	86	17	115	3	71	4/4	1.92336	YES
P12235	ADT1	0	3	0	4	6	11	2	10	4/4	2.01711	YES
P17066	HSP76	10	32	7	54	10	53	4	34	4/4	1.34727	YES
P31943	HNRH1	4	12	0	5	2	3	0	6	4/4	2.07333	YES
P34931	HS71L	7	47	18	77	16	89	4	57	4/4	1.55974	YES
P38646	GRP75	8	11	0	35	8	53	0	11	4/4	3.01318	YES
P46776	RL27A	0	10	0	2	0	7	0	3	4/4	3.73246	YES
P52597	HNRPF	3	6	0	4	4	2	0	6	4/4	1.57496	YES
P61247	RS3A	0	17	0	5	0	8	0	13	4/4	4.60871	YES
P62241	RS8	0	8	0	3	0	8	0	3	4/4	3.82073	YES
P62269	RS18	0	19	0	16	9	22	2	17	4/4	3.18295	YES
P62424	RL7A	0	4	0	4	0	5	0	10	4/4	3.91838	YES
P62701	RS4X	0	13	0	9	0	18	0	4	4/4	4.5948	YES
P62899	RL31	0	8	0	3	0	7	0	8	4/4	4.0652	YES
P67809	YBOX1	0	30	0	10	0	12	0	3	4/4	4.67032	YES
P84098	RL19	0	9	0	8	0	4	0	9	4/4	4.25471	YES
Q00839	HNRPU	0	11	0	4	2	5	0	12	4/4	3.39562	YES
Q08211	DHX9	0	55	0	8	0	7	0	8	4/4	4.90448	YES
Q8NCA5	FA98A	0	5	0	3	0	23	0	3	4/4	3.98982	YES
Q92499	DDX1	0	13	0	20	0	38	0	18	4/4	5.47622	YES
Q9NR30	DDX21	0	31	0	7	0	12	0	5	4/4	4.72043	YES
Q9Y3I0	RTCB	0	3	0	4	0	31	0	10	4/4	4.36183	YES
Q13885	TBB2A	36	34	10	23	69	32	13	15	4/4	-0.630254	NO
P07437	TBB5	25	23	11	25	42	24	12	16	4/4	-0.53644	NO
Q13509	TBB3	25	26	4	7	41	23	5	6	4/4	-0.612206	NO
P62851	RS25	3	13	10	11	15	16	7	20	4/4	0.0998984	NO
P68104	EF1A1	14	14	9	8	22	4	4	7	4/4	-1.0352	NO
Q05639	EF1A2	10	11	8	8	11	2	3	4	4/4	-1.05505	NO
P48741	HSP77	0	0	7	27	11	36	4	28	3/4
P11940	PABP1	0	67	0	26	0	24	0	0	3/4
P19338	NUCL	0	12	0	4	0	14	0	0	3/4
P16403	H12	0	7	0	0	3	23	0	14	3/4
Q13310	PABP4	0	47	0	22	0	14	0	0	3/4
P62753	RS6	0	9	0	0	0	8	0	18	3/4
P05141	ADT2	0	0	2	4	8	12	2	10	3/4
P46781	RS9	0	6	0	0	0	13	0	14	3/4
P39023	RL3	0	6	0	0	0	7	0	15	3/4
P17844	DDX5	3	18	0	2	6	7	2	0	3/4
P62249	RS16	0	8	0	2	8	6	0	0	3/4
P16989	YBOX3	0	19	0	8	0	4	0	0	3/4
P61254	RL26	0	4	0	0	0	8	0	6	3/4
Q92841	DDX17	5	19	3	3	10	6	2	0	3/4
P09661	RU2A	4	5	0	0	23	2	18	3	3/4
P35268	RL22	0	3	2	0	16	6	6	9	3/4
P62263	RS14	0	8	0	2	3	10	0	0	3/4
P22626	ROA2	0	2	0	2	2	8	0	0	3/4
P26373	RL13	0	5	0	0	0	9	0	6	3/4
Q6UN15	FIP1	0	3	0	2	4	9	0	0	3/4
P62081	RS7	0	7	0	0	0	4	0	7	3/4
P83881	RL36A	0	4	0	0	6	3	0	4	3/4
P0C0S8	H2A1	0	3	0	0	0	3	4	5	3/4
P46782	RS5	0	5	0	2	2	5	0	0	3/4
Q9BQ39	DDX50	0	3	0	2	0	2	0	0	3/4
Q3ZCM7	TBB8	0	0	0	2	35	10	0	0	2/4
Q9BUF5	TBB6	0	0	0	0	27	11	2	2	2/4
P12236	ADT3	0	0	0	0	6	12	2	10	2/4
Q9NZI8	IF2B1	0	32	0	5	0	0	0	0	2/4
P18621	RL17	0	3	0	0	0	0	0	4	2/4
P62750	RL23A	0	3	0	0	4	3	0	5	2/4
P61978	HNRPK	0	5	0	0	6	0	4	9	2/4
P62277	RS13	0	4	0	0	0	0	0	5	2/4
Q14444	CAPR1	0	14	0	2	0	0	0	0	2/4
P48643	TCPE	5	0	18	0	73	8	0	0	1/4
P15880	RS2	0	11	0	0	0	11	0	0	1/4
O00571	DDX3X	3	5	5	0	18	6	0	0	1/4
Q9Y224	CN166	0	0	0	0	0	12	0	0	1/4
P48634	PRC2A	0	2	50	0	23	0	0	0	1/4
Q9H361	PABP3	0	0	0	0	0	12	0	0	1/4
Q92945	FUBP2	13	2	13	0	32	0	0	0	1/4
P05388	RLA0	0	11	0	0	0	8	0	0	1/4
P08708	RS17	0	7	0	0	0	7	0	0	1/4
P18124	RL7	0	0	0	0	0	4	0	0	1/4
P23396	RS3	0	7	0	0	2	5	0	0	1/4
Q71U36	TBA1A	2	3	0	0	5	4	0	0	1/4
P50914	RL14	0	0	0	0	0	0	0	2	1/4
O00425	IF2B3	0	21	0	0	0	0	0	0	1/4
P62266	RS23	0	2	2	0	5	6	3	0	1/4
Q9Y6M1	IF2B2	0	16	0	0	0	0	0	0	1/4
P09651	ROA1	0	0	0	0	0	4	0	0	1/4
P52272	HNRPM	0	9	0	0	0	0	0	0	1/4
P62913	RL11	0	0	0	0	0	6	0	0	1/4
Q16629	SRSF7	0	3	0	0	0	3	0	0	1/4
O60506	HNRPQ	0	6	0	0	0	2	0	0	1/4
P06576	ATPB	4	3	0	0	20	0	0	0	1/4
P10809	CH60	10	4	0	0	13	0	0	0	1/4
P84103	SRSF3	0	4	0	0	0	3	0	0	1/4
P51659	DHB4	10	16	0	0	0	0	0	0	1/4
P83731	RL24	0	6	0	0	0	5	0	0	1/4
P05455	LA	0	2	0	0	0	3	0	0	1/4
O43809	CPSF5	0	3	0	0	18	0	0	0	1/4
P26368	U2AF2	0	4	0	0	6	2	0	0	1/4
P27635	RL10	0	0	0	0	0	3	0	0	1/4
P39019	RS19	0	12	0	0	0	2	0	0	1/4
P62917	RL8	0	0	0	0	0	0	0	5	1/4
Q15365	PCBP1	0	2	5	0	7	0	0	0	1/4
O43390	HNRPR	0	7	0	0	0	0	0	0	1/4
Q7Z417	NUFP2	0	20	0	0	0	0	0	0	1/4
P46109	CRKL	0	0	4	0	4	4	0	0	1/4
P62979	RS27A	0	0	0	0	6	0	4	2	1/4
P62829	RL23	0	3	0	0	5	0	0	0	1/4
P36578	RL4	0	3	0	0	0	0	0	0	1/4
Q14103	HNRPD	0	0	0	0	0	3	0	0	1/4
P27824	CALX	6	5	0	0	5	0	0	0	1/4
Q12905	ILF2	0	5	0	0	0	0	0	0	1/4
Q92522	H1X	0	4	0	0	0	2	0	0	1/4
O60763	USO1	0	0	0	0	0	9	0	0	1/4
P34932	HSP74	0	0	0	0	0	4	0	0	1/4
P62280	RS11	0	5	0	0	0	2	0	0	1/4
Q15366	PCBP2	0	3	4	0	8	0	0	0	1/4
P06733	ENOA	0	0	0	0	2	0	4	8	1/4
P14618	KPYM	0	0	0	0	2	0	6	4	1/4
P62888	RL30	0	0	0	0	0	3	0	0	1/4
Q8WWM7	ATX2L	0	14	0	0	0	0	0	0	1/4
O43143	DHX15	0	7	0	0	0	0	0	0	1/4
P62861	RS30	0	0	2	0	5	0	0	0	1/4
Q7L2E3	DHX30	0	10	0	0	0	0	0	0	1/4
Q9HCE1	MOV10	0	13	0	0	0	0	0	0	1/4
P23246	SFPQ	0	0	0	4	8	0	0	0	1/4
P62841	RS15	0	0	0	0	0	0	0	8	1/4
Q12906	ILF3	0	6	0	0	0	0	0	0	1/4
P12956	XRCC6	0	5	0	0	0	0	0	0	1/4
Q6PKG0	LARP1	0	8	0	0	0	0	0	0	1/4
Q92616	GCN1L	2	8	0	0	0	0	0	0	1/4
Q92900	RENT1	0	10	0	0	0	0	0	0	1/4
Q15717	ELAV1	0	2	0	0	0	0	0	0	1/4
P47914	RL29	0	2	0	0	0	0	0	0	1/4
Q02878	RL6	0	0	0	0	0	2	0	0	1/4
O14980	XPO1	4	3	0	0	0	0	0	0	1/4
P05386	RLA1	0	2	0	0	0	2	0	0	1/4
Q07020	RL18	0	2	0	0	0	0	0	0	1/4
O76021	RL1D1	0	6	0	0	0	0	0	0	1/4
O95793	STAU1	0	4	0	0	0	0	0	0	1/4
P05387	RLA2	0	0	0	0	0	2	0	0	1/4
P25398	RS12	0	0	0	0	0	2	0	0	1/4
P62244	RS15A	0	2	0	0	0	0	0	0	1/4
P62847	RS24	0	3	0	0	0	0	0	0	1/4
Q14498	RBM39	0	3	0	0	0	0	0	0	1/4
Q96PK6	RBM14	0	3	0	0	0	0	0	0	1/4
Q9Y2W1	TR150	0	5	0	0	0	0	0	0	1/4
P38159	RBMX	0	4	0	0	0	0	0	0	1/4
O60812	HNRC1	0	0	0	0	0	0	0	3	1/4
Q06787	FMR1	0	3	0	0	0	0	0	0	1/4
Q8N7X1	RMXL3	0	3	0	0	0	0	0	0	1/4
P51116	FXR2	0	2	0	0	0	0	0	0	1/4
Q14974	IMB1	0	2	0	0	0	0	0	0	1/4
Q86UE4	LYRIC	0	2	0	0	0	0	0	0	1/4
Q96NH3	BROMI	0	2	0	0	0	0	0	0	1/4
Q9UN81	LORF1	0	2	0	0	0	0	0	0	1/4
P35579	MYH9	158	0	0	0	0	0	0	0	0/4
P35580	MYH10	118	0	0	0	0	0	0	0	0/4
P49750	YLPM1	0	0	31	0	20	0	0	0	0/4
P20700	LMNB1	0	0	0	0	0	0	6	0	0/4
Q06830	PRDX1	9	0	0	0	21	0	0	0	0/4
P63173	RL38	0	0	7	0	22	0	0	0	0/4
P35527	K1C9	0	0	0	0	0	0	29	0	0/4
Q9UBN7	HDAC6	5	0	0	0	12	0	0	0	0/4
Q15637	SF01	0	0	9	0	15	0	0	0	0/4
P30050	RL12	0	0	0	0	0	0	0	0	0/4
P08238	HS90B	5	0	0	0	12	0	0	0	0/4
Q07021	C1QBP	0	0	11	0	7	0	0	0	0/4
Q15233	NONO	0	0	0	0	15	0	0	0	0/4
P08670	VIME	14	0	0	0	0	0	0	0	0/4
P61313	RL15	0	0	0	0	0	0	0	0	0/4
P25705	ATPA	3	0	0	0	10	0	0	0	0/4
O43175	SERA	0	0	0	0	11	0	0	0	0/4
P07900	HS90A	4	0	0	0	7	0	0	0	0/4
P04264	K2C1	0	0	0	0	0	0	9	0	0/4
P06748	NPM	0	0	0	0	0	0	0	0	0/4
P49841	GSK3B	0	0	0	0	0	0	0	0	0/4
P55081	MFAP1	0	0	0	0	9	0	0	0	0/4
Q16630	CPSF6	0	2	0	0	7	0	0	0	0/4
Q9UHX1	PUF60	0	0	0	0	9	0	0	0	0/4
P10412	H14	0	0	0	0	0	0	0	0	0/4
P23284	PPIB	0	0	0	0	8	0	0	0	0/4
P42766	RL35	0	0	0	0	0	0	0	0	0/4
P55060	XPO2	6	2	0	0	0	0	0	0	0/4
P62906	RL10A	0	0	0	0	0	0	0	0	0/4
Q14331	FRG1	0	0	0	0	8	0	0	0	0/4
Q96I25	SPF45	0	0	0	0	8	0	0	0	0/4
P14923	PLAK	0	0	0	0	0	0	7	0	0/4
P50402	EMD	0	0	0	0	0	0	0	0	0/4
Q02413	DSG1	0	0	0	0	0	0	7	0	0/4
Q17RW2	COOA1	0	0	0	0	0	0	0	0	0/4
Q58FF8	H90B2	0	0	0	0	7	0	0	0	0/4
Q6Y7W6	PERQ2	0	0	4	0	3	0	0	0	0/4
Q9P2I0	CPSF2	0	0	0	0	0	0	0	0	0/4
P35908	K22E	0	0	0	0	0	0	6	0	0/4
P62140	PP1B	0	0	0	0	6	0	0	0	0/4
Q9Y520	PRC2C	0	0	3	0	3	0	0	0	0/4
P15924	DESP	0	0	0	0	0	0	5	0	0/4
P11387	TOP1	0	0	0	0	5	0	0	0	0/4
P32119	PRDX2	0	0	0	0	3	0	0	0	0/4
P42167	LAP2B	0	0	0	0	0	0	0	0	0/4
P43243	MATR3	0	0	0	0	0	0	0	0	0/4
P49411	EFTU	0	0	0	0	5	0	0	0	0/4
P50991	TCPD	0	0	0	0	5	0	0	0	0/4
P61160	ARP2	0	0	0	0	0	0	0	0	0/4
P62136	PP1A	0	0	0	0	5	0	0	0	0/4
P62854	RS26	0	0	0	0	2	0	0	0	0/4
Q02543	RL18A	0	0	0	0	0	0	0	0	0/4
Q03252	LMNB2	0	0	0	0	0	0	0	0	0/4
Q10570	CPSF1	0	0	0	0	0	0	0	0	0/4
Q8NC51	PAIRB	0	0	2	0	3	0	0	0	0/4
P02545	LMNA	0	0	0	0	0	0	0	0	0/4
P40429	RL13A	0	0	0	0	0	0	0	0	0/4
P42166	LAP2A	0	0	0	0	0	0	0	0	0/4
P42694	HELZ	0	0	4	0	0	0	0	0	0/4
P60660	MYL6	4	0	0	0	0	0	0	0	0/4
P60866	RS20	0	0	0	0	4	0	0	0	0/4
Q00325	MPCP	0	0	0	0	0	0	0	0	0/4
Q13151	ROA0	0	0	0	0	0	0	0	0	0/4
Q15393	SF3B3	0	0	0	0	4	0	0	0	0/4
Q8TD57	DYH3	0	0	0	0	4	0	0	0	0/4
Q9NVI7	ATD3A	0	0	0	0	4	0	0	0	0/4
P07197	NFM	3	0	0	0	0	0	0	0	0/4
P32969	RL9	0	0	0	0	0	0	0	0	0/4
P39060	COIA1	0	0	0	0	0	0	0	0	0/4
P49327	FAS	0	0	0	0	0	0	0	0	0/4
P61619	S61A1	3	0	0	0	0	0	0	0	0/4
P62736	ACTA	3	0	0	0	0	0	0	0	0/4
Q16643	DREB	3	0	0	0	0	0	0	0	0/4
Q8IWX8	CHERP	0	0	0	0	3	0	0	0	0/4
Q8WUA2	PPIL4	0	0	0	0	3	0	0	0	0/4
Q92804	RBP56	0	0	0	0	0	0	0	0	0/4
Q9BU76	MMTA2	0	0	0	0	0	0	0	0	0/4
Q9UBV8	PEF1	0	0	0	0	3	0	0	0	0/4
Q9Y305	ACOT9	0	0	0	0	3	0	0	0	0/4
Q9Y383	LC7L2	0	0	0	0	3	0	0	0	0/4
O60573	IF4E2	0	0	0	0	2	0	0	0	0/4
O75340	PDCD6	0	0	0	0	2	0	0	0	0/4
P04406	G3P	0	0	0	0	2	0	0	0	0/4
P04844	RPN2	2	0	0	0	0	0	0	0	0/4
P14174	MIF	0	0	0	0	0	0	0	0	0/4
P14625	ENPL	0	0	0	0	2	0	0	0	0/4
P35030	TRY3	0	0	0	0	2	0	0	0	0/4
P35080	PROF2	0	0	0	0	2	0	0	0	0/4
P35520	CBS	0	0	0	0	2	0	0	0	0/4
P35637	FUS	0	0	0	0	0	0	0	0	0/4
P37108	SRP14	0	0	0	0	0	0	0	0	0/4
P40939	ECHA	2	0	0	0	0	0	0	0	0/4
P42336	PK3CA	0	0	0	0	2	0	0	0	0/4
P51114	FXR1	0	2	0	0	0	0	0	0	0/4
P62857	RS28	0	0	0	0	2	0	0	0	0/4
P62910	RL32	0	0	0	0	0	0	0	0	0/4
Q5T9A4	ATD3B	0	0	0	0	2	0	0	0	0/4
Q6NWY9	PR40B	0	0	0	0	0	0	0	0	0/4
Q9BQ67	GRWD1	0	0	0	0	0	0	0	0	0/4
Q9BRP1	PDD2L	0	0	0	0	2	0	0	0	0/4
Q9BVP2	GNL3	0	0	0	0	0	0	0	0	0/4
Q9NTG1	PKDRE	0	0	0	0	0	0	0	0	0/4
Q9NZT1	CALL5	0	0	0	0	0	0	2	0	0/4
Q9Y2Q0	AT8A1	0	0	0	0	2	0	0	0	0/4
P29692	EF1D	0	0	0	0	0	0	0	0	0/4
P46779	RL28	0	0	0	0	0	0	0	0	0/4
A6NHL2	TBAL3	0	0	0	0	0	0	0	0	0/4
A8MW92	P20L1	0	0	0	0	0	0	0	0	0/4
E9PAV3	NACAM	0	0	0	0	0	0	0	0	0/4
O00159	MYO1C	0	0	0	0	0	0	0	0	0/4
O14617	AP3D1	0	0	0	0	0	0	0	0	0/4
O14979	HNRDL	0	0	0	0	0	0	0	0	0/4
O15226	NKRF	0	0	0	0	0	0	0	0	0/4
O15234	CASC3	0	0	0	0	0	0	0	0	0/4
O43684	BUB3	0	0	0	0	0	0	0	0	0/4
O60902	SHOX2	0	0	0	0	0	0	0	0	0/4
O75494	SRS10	0	0	0	0	0	0	0	0	0/4
O75533	SF3B1	0	0	0	0	0	0	0	0	0/4
O75694	NU155	0	0	0	0	0	0	0	0	0/4
O75962	TRIO	0	0	0	0	0	0	0	0	0/4
O95232	LC7L3	0	0	0	0	0	0	0	0	0/4
O95782	AP2A1	0	0	0	0	0	0	0	0	0/4
O95831	AIFM1	0	0	0	0	0	0	0	0	0/4
P00338	LDHA	0	0	0	0	0	0	0	0	0/4
P00390	GSHR	0	0	0	0	0	0	0	0	0/4
P00558	PGK1	0	0	0	0	0	0	0	0	0/4
P02786	TFR1	0	0	0	0	0	0	0	0	0/4
P04075	ALDOA	0	0	0	0	0	0	0	0	0/4
P04181	OAT	0	0	0	0	0	0	0	0	0/4
P04843	RPN1	0	0	0	0	0	0	0	0	0/4
P05023	AT1A1	0	0	0	0	0	0	0	0	0/4
P05109	S10A8	0	0	0	0	0	0	0	0	0/4
P05198	IF2A	0	0	0	0	0	0	0	0	0/4
P06454	PTMA	0	0	0	0	0	0	0	0	0/4
P06702	S10A9	0	0	0	0	0	0	0	0	0/4
P07195	LDHB	0	0	0	0	0	0	0	0	0/4
P07305	H10	0	0	0	0	0	0	0	0	0/4
P07355	ANXA2	0	0	0	0	0	0	0	0	0/4
P07737	PROF1	0	0	0	0	0	0	0	0	0/4
P07814	SYEP	0	0	0	0	0	0	0	0	0/4
P07910	HNRPC	0	0	0	0	0	0	0	0	0/4
P08243	ASNS	0	0	0	0	0	0	0	0	0/4
P08559	ODPA	0	0	0	0	0	0	0	0	0/4
P08579	RU2B	0	0	0	0	0	0	0	0	0/4
P08865	RSSA	0	0	0	0	0	0	0	0	0/4
P09874	PARP1	0	0	0	0	0	0	0	0	0/4
P10599	THIO	0	0	0	0	0	0	0	0	0/4
P11177	ODPB	0	0	0	0	0	0	0	0	0/4
P11511	CP19A	0	0	0	0	0	0	0	0	0/4
P11586	C1TC	0	0	0	0	0	0	0	0	0/4
P12268	IMDH2	0	0	0	0	0	0	0	0	0/4
P13010	XRCC5	0	0	0	0	0	0	0	0	0/4
P13639	EF2	0	0	0	0	0	0	0	0	0/4
P13797	PLST	0	0	0	0	0	0	0	0	0/4
P13929	ENOB	0	0	0	0	0	0	0	0	0/4
P14866	HNRPL	0	0	0	0	0	0	0	0	0/4
P14868	SYDC	0	0	0	0	0	0	0	0	0/4
P16152	CBR1	0	0	0	0	0	0	0	0	0/4
P17812	PYRG1	0	0	0	0	0	0	0	0	0/4
P17987	TCPA	0	0	0	0	0	0	0	0	0/4
P20929	NEBU	0	0	0	0	0	0	0	0	0/4
P21796	VDAC1	0	0	0	0	0	0	0	0	0/4
P22102	PUR2	0	0	0	0	0	0	0	0	0/4
P22234	PUR6	0	0	0	0	0	0	0	0	0/4
P22314	UBA1	0	0	0	0	0	0	0	0	0/4
P22695	QCR2	0	0	0	0	0	0	0	0	0/4
P23526	SAHH	0	0	0	0	0	0	0	0	0/4
P23528	COF1	0	0	0	0	0	0	0	0	0/4
P24043	LAMA2	0	0	0	0	0	0	0	0	0/4
P24534	EF1B	0	0	0	0	0	0	0	0	0/4
P24752	THIL	0	0	0	0	0	0	0	0	0/4
P25205	MCM3	0	0	0	0	0	0	0	0	0/4
P26196	DDX6	0	0	0	0	0	0	0	0	0/4
P26599	PTBP1	0	0	0	0	0	0	0	0	0/4
P26639	SYTC	0	0	0	0	0	0	0	0	0/4
P26641	EF1G	0	0	0	0	0	0	0	0	0/4
P27708	PYR1	0	0	0	0	0	0	0	0	0/4
P30048	PRDX3	0	0	0	0	0	0	0	0	0/4
P31040	SDHA	0	0	0	0	0	0	0	0	0/4
P31151	S10A7	0	0	0	0	0	0	0	0	0/4
P31689	DNJA1	0	0	0	0	0	0	0	0	0/4
P31942	HNRH3	0	0	0	0	0	0	0	0	0/4
P33778	H2B1B	0	0	0	0	0	0	0	0	0/4
P33991	MCM4	0	0	0	0	0	0	0	0	0/4
P33992	MCM5	0	0	0	0	0	0	0	0	0/4
P33993	MCM7	0	0	0	0	0	0	0	0	0/4
P35232	PHB	0	0	0	0	0	0	0	0	0/4
P35606	COPB2	0	0	0	0	0	0	0	0	0/4
P36873	PP1G	0	0	0	0	0	0	0	0	0/4
P38919	IF4A3	0	0	0	0	0	0	0	0	0/4
P40227	TCPZ	0	0	0	0	0	0	0	0	0/4
P40926	MDHM	0	0	0	0	0	0	0	0	0/4
P41250	SYG	0	0	0	0	0	0	0	0	0/4
P41252	SYIC	0	0	0	0	0	0	0	0	0/4
P42677	RS27	0	0	0	0	0	0	0	0	0/4
P42704	LPPRC	0	0	0	0	0	0	0	0	0/4
P45880	VDAC2	0	0	0	0	0	0	0	0	0/4
P46777	RL5	0	0	0	0	0	0	0	0	0/4
P46778	RL21	0	0	0	0	0	0	0	0	0/4
P46783	RS10	0	0	0	0	0	0	0	0	0/4
P47755	CAZA2	0	0	0	0	0	0	0	0	0/4
P48444	COPD	0	0	0	0	0	0	0	0	0/4
P49368	TCPG	0	0	0	0	0	0	0	0	0/4
P49915	GUAA	0	0	0	0	0	0	0	0	0/4
P50213	IDH3A	0	0	0	0	0	0	0	0	0/4
P50990	TCPQ	0	0	0	0	0	0	0	0	0/4
P51149	RAB7A	0	0	0	0	0	0	0	0	0/4
P51587	BRCA2	0	0	0	0	0	0	0	0	0/4
P51991	ROA3	0	0	0	0	0	0	0	0	0/4
P52209	6PGD	0	0	0	0	0	0	0	0	0/4
P52292	IMA1	0	0	0	0	0	0	0	0	0/4
P52907	CAZA1	0	0	0	0	0	0	0	0	0/4
P53396	ACLY	0	0	0	0	0	0	0	0	0/4
P53621	COPA	0	0	0	0	0	0	0	0	0/4
P53999	TCP4	0	0	0	0	0	0	0	0	0/4
P54886	P5CS	0	0	0	0	0	0	0	0	0/4
P55209	NP1L1	0	0	0	0	0	0	0	0	0/4
P57088	TMM33	0	0	0	0	0	0	0	0	0/4
P60842	IF4A1	0	0	0	0	0	0	0	0	0/4
P61221	ABCE1	0	0	0	0	0	0	0	0	0/4
P61353	RL27	0	0	0	0	0	0	0	0	0/4
P62191	PRS4	0	0	0	0	0	0	0	0	0/4
P62258	1433E	0	0	0	0	0	0	0	0	0/4
P62805	H4	0	0	0	0	0	0	0	0	0/4
P62820	RAB1A	0	0	0	0	0	0	0	0	0/4
P62826	RAN	0	0	0	0	0	0	0	0	0/4
P62987	RL40	0	0	0	0	0	0	0	0	0/4
P62995	TRA2B	0	0	0	0	0	0	0	0	0/4
P63104	1433Z	0	0	0	0	0	0	0	0	0/4
P78371	TCPB	0	0	0	0	0	0	0	0	0/4
P78527	PRKDC	0	0	0	0	0	0	0	0	0/4
Q00577	PURA	0	0	0	0	0	0	0	0	0/4
Q00610	CLH1	0	0	0	0	0	0	0	0	0/4
Q01081	U2AF1	0	0	0	0	0	0	0	0	0/4
Q01130	SRSF2	0	0	0	0	0	0	0	0	0/4
Q04637	IF4G1	0	0	0	0	0	0	0	0	0/4
Q07666	KHDR1	0	0	0	0	0	0	0	0	0/4
Q07955	SRSF1	0	0	0	0	0	0	0	0	0/4
Q08170	SRSF4	0	0	0	0	0	0	0	0	0/4
Q08J23	NSUN2	0	0	0	0	0	0	0	0	0/4
Q09161	NCBP1	0	0	0	0	0	0	0	0	0/4
Q12926	ELAV2	0	0	0	0	0	0	0	0	0/4
Q12931	TRAP1	0	0	0	0	0	0	0	0	0/4
Q13148	TADBP	0	0	0	0	0	0	0	0	0/4
Q13162	PRDX4	0	0	0	0	0	0	0	0	0/4
Q13242	SRSF9	0	0	0	0	0	0	0	0	0/4
Q13243	SRSF5	0	0	0	0	0	0	0	0	0/4
Q13247	SRSF6	0	0	0	0	0	0	0	0	0/4
Q13263	TIF1B	0	0	0	0	0	0	0	0	0/4
Q13428	TCOF	0	0	0	0	0	0	0	0	0/4
Q13435	SF3B2	0	0	0	0	0	0	0	0	0/4
Q13439	GOGA4	0	0	0	0	0	0	0	0	0/4
Q13501	SQSTM	0	0	0	0	0	0	0	0	0/4
Q13595	TRA2A	0	0	0	0	0	0	0	0	0/4
Q13642	FHL1	0	0	0	0	0	0	0	0	0/4
Q13838	DX39B	0	0	0	0	0	0	0	0	0/4
Q13895	BYST	0	0	0	0	0	0	0	0	0/4
Q13939	CALI	0	0	0	0	0	0	0	0	0/4
Q14240	IF4A2	0	0	0	0	0	0	0	0	0/4
Q14247	SRC8	0	0	0	0	0	0	0	0	0/4
Q14566	MCM6	0	0	0	0	0	0	0	0	0/4
Q14596	NBR1	0	0	0	0	0	0	0	0	0/4
Q14677	EPN4	0	0	0	0	0	0	0	0	0/4
Q14694	UBP10	0	0	0	0	0	0	0	0	0/4
Q15029	U5S1	0	0	0	0	0	0	0	0	0/4
Q15046	SYK	0	0	0	0	0	0	0	0	0/4
Q15084	PDIA6	0	0	0	0	0	0	0	0	0/4
Q15417	CNN3	0	0	0	0	0	0	0	0	0/4
Q15758	AAAT	0	0	0	0	0	0	0	0	0/4
Q16891	MIC60	0	0	0	0	0	0	0	0	0/4
Q3MHD2	LSM12	0	0	0	0	0	0	0	0	0/4
Q53F19	CQ085	0	0	0	0	0	0	0	0	0/4
Q5H9J7	BEX5	0	0	0	0	0	0	0	0	0/4
Q5SSJ5	HP1B3	0	0	0	0	0	0	0	0	0/4
Q6P1X5	TAF2	0	0	0	0	0	0	0	0	0/4
Q6PI48	SYDM	0	0	0	0	0	0	0	0	0/4
Q6UB35	C1TM	0	0	0	0	0	0	0	0	0/4
Q6ZN17	LN28B	0	0	0	0	0	0	0	0	0/4
Q7Z2W4	ZCCHV	0	0	0	0	0	0	0	0	0/4
Q86V81	THOC4	0	0	0	0	0	0	0	0	0/4
Q86XA9	HTR5A	0	0	0	0	0	0	0	0	0/4
Q86YQ8	CPNE8	0	0	0	0	0	0	0	0	0/4
Q8IWJ2	GCC2	0	0	0	0	0	0	0	0	0/4
Q8N1G4	LRC47	0	0	0	0	0	0	0	0	0/4
Q8N3K9	CMYA5	0	0	0	0	0	0	0	0	0/4
Q8NCW5	NNRE	0	0	0	0	0	0	0	0	0/4
Q8NI27	THOC2	0	0	0	0	0	0	0	0	0/4
Q8TD26	CHD6	0	0	0	0	0	0	0	0	0/4
Q8WXF1	PSPC1	0	0	0	0	0	0	0	0	0/4
Q92526	TCPW	0	0	0	0	0	0	0	0	0/4
Q96AG4	LRC59	0	0	0	0	0	0	0	0	0/4
Q96EP5	DAZP1	0	0	0	0	0	0	0	0	0/4
Q96GA3	LTV1	0	0	0	0	0	0	0	0	0/4
Q96GY0	ZC21A	0	0	0	0	0	0	0	0	0/4
Q96HS1	PGAM5	0	0	0	0	0	0	0	0	0/4
Q96I24	FUBP3	0	0	0	0	0	0	0	0	0/4
Q96SB4	SRPK1	0	0	0	0	0	0	0	0	0/4
Q99623	PHB2	0	0	0	0	0	0	0	0	0/4
Q99729	ROAA	0	0	0	0	0	0	0	0	0/4
Q99832	TCPH	0	0	0	0	0	0	0	0	0/4
Q9BUJ2	HNRL1	0	0	0	0	0	0	0	0	0/4
Q9BY77	PDIP3	0	0	0	0	0	0	0	0	0/4
Q9H082	RB33B	0	0	0	0	0	0	0	0	0/4
Q9H089	LSG1	0	0	0	0	0	0	0	0	0/4
Q9H2U1	DHX36	0	0	0	0	0	0	0	0	0/4
Q9H3N1	TMX1	0	0	0	0	0	0	0	0	0/4
Q9H5I5	PIEZ2	0	0	0	0	0	0	0	0	0/4
Q9H853	TBA4B	0	0	0	0	0	0	0	0	0/4
Q9HA64	KT3K	0	0	0	0	0	0	0	0	0/4
Q9NR99	MXRA5	0	0	0	0	0	0	0	0	0/4
Q9NUD5	ZCHC3	0	0	0	0	0	0	0	0	0/4
Q9NVP1	DDX18	0	0	0	0	0	0	0	0	0/4
Q9NWB6	ARGL1	0	0	0	0	0	0	0	0	0/4
Q9NX00	TM160	0	0	0	0	0	0	0	0	0/4
Q9NX58	LYAR	0	0	0	0	0	0	0	0	0/4
Q9NX63	MIC19	0	0	0	0	0	0	0	0	0/4
Q9NYF8	BCLF1	0	0	0	0	0	0	0	0	0/4
Q9NYY3	PLK2	0	0	0	0	0	0	0	0	0/4
Q9NZB2	F120A	0	0	0	0	0	0	0	0	0/4
Q9P035	HACD3	0	0	0	0	0	0	0	0	0/4
Q9P258	RCC2	0	0	0	0	0	0	0	0	0/4
Q9UHB6	LIMA1	0	0	0	0	0	0	0	0	0/4
Q9UJZ1	STML2	0	0	0	0	0	0	0	0	0/4
Q9UKA9	PTBP2	0	0	0	0	0	0	0	0	0/4
Q9UNF1	MAGD2	0	0	0	0	0	0	0	0	0/4
Q9UQ35	SRRM2	0	0	0	0	0	0	0	0	0/4
Q9UQ80	PA2G4	0	0	0	0	0	0	0	0	0/4
Q9Y230	RUVB2	0	0	0	0	0	0	0	0	0/4
Q9Y265	RUVB1	0	0	0	0	0	0	0	0	0/4
Q9Y285	SYFA	0	0	0	0	0	0	0	0	0/4
Q9Y2L1	RRP44	0	0	0	0	0	0	0	0	0/4
Q9Y421	FA32A	0	0	0	0	0	0	0	0	0/4
Q9Y512	SAM50	0	0	0	0	0	0	0	0	0/4
Q9Y5A9	YTHD2	0	0	0	0	0	0	0	0	0/4
Q9Y5X4	NR2E3	0	0	0	0	0	0	0	0	0/4

## Sheet: Raw Data
Table S1: Comparative Analysis of Interactomes for GFP, GFP-N, and GFP-N-F17A in HEK293T Cells, and GFP-N in HEK293T G3BP1/2 DKO Cells
Experiment Design: Replicate 1 (R1): Interactomes of GFP and GFP-N in HEK293T cells. Replicate 2 (R2): Interactomes of GFP and GFP-N in HEK293T cells; interactome of GFP-N in HEK293T G3BP1/2 DKO cells. Replicate 3 (R3): Interactomes of GFP, GFP-N, and GFP-N-F17A (1 and 2) in HEK293T cells; interactomes of GFP-N (1 and 2) in HEK293T G3BP1/2 DKO cells. The numbers in parentheses (1 and 2) indicate …
SC: the summed number of spectral counts (i.e., MS/MS scans) assigned to one identified protein.
The raw data shown below were subsequently analyzed to identify the high-confidence N interactors in Figure 1A, and the N interactome changes in Figures 1L and M.
UniProt ID	Gene	SC_R1-GFP	SC_R1-GFP-N	SC_R2-GFP	SC_R2-GFP-N	SC_R2-GFP-N in G3BP1/2 DKO	SC_R3-GFP	SC_R3-GFP-N	SC_R3-GFP-N-F17A-1	SC_R3-GFP-N-F17A-2	SC_R3-GFP-N in G3BP1/2 DKO-1	SC_R3-GFP-N in G3BP1/2 DKO-2	SC_R4-GFP	SC_R4-GFP-N	SC_R4-GFP-N-F17A	SC_R4-GFP-N in G3BP1/2 DKO
CU_ACGFP-N	ACGFP-N	0	411	0	422	340	0	3640	3500	3076	3522	3704	0	3274	2146	2201
CU_ACGFP	ACGFP	666	0	481	0	0	1160	0	0	0	0	0	544	0	0	0
Q13283	G3BP1	0	93	0	84	0	0	86	0	0	0	0	0	90	0	0
Q9UN86	G3BP2	0	48	0	32	0	0	33	0	0	0	0	0	43	0	0
P0DMV8	HS71A	14	89	17	157	95	28	184	191	116	125	180	5	97	64	55
P11142	HSP7C	9	53	10	86	107	17	115	124	89	158	150	3	71	41	54
P34931	HS71L	7	47	18	77	38	16	89	100	58	60	98	4	57	37	28
P38646	GRP75	8	11	0	35	20	8	53	109	71	58	56	0	11	53	11
P17066	HSP76	10	32	7	54	41	10	53	55	35	39	53	4	34	25	29
Q13885	TBB2A	36	34	10	23	24	69	32	52	27	34	43	13	15	14	20
P11021	GRP78	3	25	4	28	36	3	46	32	28	54	57	0	21	5	22
P07437	TBB5	25	23	11	25	25	42	24	40	21	26	33	12	16	14	21
Q92499	DDX1	0	13	0	20	22	0	38	65	31	50	59	0	18	5	6
P48741	HSP77	0	0	7	27	20	11	36	38	25	23	36	4	28	18	20
Q13509	TBB3	25	26	4	7	10	41	23	43	13	28	35	5	6	3	9
P11940	PABP1	0	67	0	26	32	0	24	37	12	30	31	0	0	0	0
Q9Y3I0	RTCB	0	3	0	4	0	0	31	58	15	52	38	0	10	0	4
P62269	RS18	0	19	0	16	16	9	22	27	15	25	30	2	17	6	8
P62851	RS25	3	13	10	11	14	15	16	20	13	16	25	7	20	9	17
P19338	NUCL	0	12	0	4	25	0	14	34	17	32	49	0	0	0	0
P16403	H12	0	7	0	0	8	3	23	23	18	30	35	0	14	6	8
Q13310	PABP4	0	47	0	22	24	0	14	26	12	15	13	0	0	0	0
P35579	MYH9	158	0	0	0	0	0	0	0	0	0	0	0	0	0	0
Q08211	DHX9	0	55	0	8	11	0	7	25	7	17	18	0	8	0	0
P67809	YBOX1	0	30	0	10	18	0	12	29	8	13	23	0	3	0	4
Q8NCA5	FA98A	0	5	0	3	11	0	23	28	14	25	38	0	3	0	0
P68104	EF1A1	14	14	9	8	13	22	4	14	9	16	10	4	7	0	5
P61247	RS3A	0	17	0	5	15	0	8	24	9	19	22	0	13	5	6
P62701	RS4X	0	13	0	9	13	0	18	23	10	18	25	0	4	0	3
P48643	TCPE	5	0	18	0	0	73	8	10	4	4	12	0	0	0	0
Q9NR30	DDX21	0	31	0	7	5	0	12	24	13	15	22	0	5	0	0
P62753	RS6	0	9	0	0	6	0	8	29	8	18	13	0	18	4	8
P35580	MYH10	118	0	0	0	0	0	0	0	0	0	0	0	0	0	0
P05141	ADT2	0	0	2	4	13	8	12	18	9	13	19	2	10	3	3
Q00839	HNRPU	0	11	0	4	10	2	5	21	4	15	13	0	12	7	8
P15880	RS2	0	11	0	0	12	0	11	25	4	14	26	0	0	0	0
Q3ZCM7	TBB8	0	0	0	2	0	35	10	21	9	11	15	0	0	0	0
P12235	ADT1	0	3	0	4	13	6	11	14	8	12	13	2	10	3	3
Q05639	EF1A2	10	11	8	8	8	11	2	10	7	13	4	3	4	0	3
Q9BUF5	TBB6	0	0	0	0	0	27	11	19	6	11	13	2	2	2	3
P46781	RS9	0	6	0	0	0	0	13	19	3	9	24	0	14	0	4
P39023	RL3	0	6	0	0	0	0	7	23	7	13	14	0	15	2	4
P12236	ADT3	0	0	0	0	0	6	12	16	9	13	16	2	10	3	3
P17844	DDX5	3	18	0	2	0	6	7	15	5	16	16	2	0	0	0
P62249	RS16	0	8	0	2	4	8	6	19	7	12	19	0	0	2	3
O00571	DDX3X	3	5	5	0	2	18	6	17	0	12	15	0	0	0	4
Q9Y224	CN166	0	0	0	0	4	0	12	21	6	15	24	0	0	3	2
P84098	RL19	0	9	0	8	8	0	4	10	6	8	9	0	9	7	6
P16989	YBOX3	0	19	0	8	11	0	4	14	3	9	13	0	0	0	0
P61254	RL26	0	4	0	0	0	0	8	17	3	13	27	0	6	0	2
Q9NZI8	IF2B1	0	32	0	5	5	0	0	16	5	10	7	0	0	0	0
Q92841	DDX17	5	19	3	3	0	10	6	10	4	7	9	2	0	0	0
P62899	RL31	0	8	0	3	7	0	7	9	6	8	11	0	8	5	5
P48634	PRC2A	0	2	50	0	0	23	0	0	0	0	0	0	0	0	0
P09661	RU2A	4	5	0	0	0	23	2	12	0	0	2	18	3	0	0
Q9H361	PABP3	0	0	0	0	0	0	12	17	4	18	18	0	0	0	0
P35268	RL22	0	3	2	0	0	16	6	9	0	3	10	6	9	0	3
Q92945	FUBP2	13	2	13	0	0	32	0	5	0	0	2	0	0	0	0
P62241	RS8	0	8	0	3	8	0	8	8	0	9	13	0	3	3	2
P62424	RL7A	0	4	0	4	2	0	5	12	3	8	10	0	10	0	6
P62263	RS14	0	8	0	2	5	3	10	9	3	10	9	0	0	0	4
P31943	HNRH1	4	12	0	5	8	2	3	8	0	4	7	0	6	0	3
P05388	RLA0	0	11	0	0	3	0	8	14	2	7	16	0	0	0	0
P08708	RS17	0	7	0	0	2	0	7	13	0	12	19	0	0	0	0
P22626	ROA2	0	2	0	2	0	2	8	16	4	9	17	0	0	0	0
P26373	RL13	0	5	0	0	0	0	9	12	0	6	12	0	6	2	7
P52597	HNRPF	3	6	0	4	9	4	2	9	0	2	5	0	6	0	4
P49750	YLPM1	0	0	31	0	0	20	0	0	0	0	0	0	0	0	0
Q6UN15	FIP1	0	3	0	2	0	4	9	8	7	6	12	0	0	0	0
P18124	RL7	0	0	0	0	0	0	4	12	4	4	20	0	0	0	2
P20700	LMNB1	0	0	0	0	0	0	0	36	3	0	0	6	0	0	0
P62081	RS7	0	7	0	0	6	0	4	7	3	3	5	0	7	2	0
P83881	RL36A	0	4	0	0	0	6	3	7	0	13	5	0	4	0	2
P18621	RL17	0	3	0	0	0	0	0	9	5	8	9	0	4	0	2
P46776	RL27A	0	10	0	2	0	0	7	6	3	4	4	0	3	0	0
P62750	RL23A	0	3	0	0	0	4	3	8	0	5	9	0	5	0	2
P23396	RS3	0	7	0	0	0	2	5	11	0	5	8	0	0	0	0
P0C0S8	H2A1	0	3	0	0	0	0	3	6	0	5	8	4	5	2	2
Q71U36	TBA1A	2	3	0	0	0	5	4	8	2	4	10	0	0	0	0
P50914	RL14	0	0	0	0	0	0	0	15	5	5	9	0	2	0	0
Q06830	PRDX1	9	0	0	0	0	21	0	3	0	0	3	0	0	0	0
O00425	IF2B3	0	21	0	0	0	0	0	9	2	3	0	0	0	0	0
P62266	RS23	0	2	2	0	0	5	6	7	0	3	7	3	0	0	0
P61978	HNRPK	0	5	0	0	0	6	0	0	0	0	0	4	9	3	7
P63173	RL38	0	0	7	0	0	22	0	0	0	3	0	0	0	0	0
Q9Y6M1	IF2B2	0	16	0	0	0	0	0	0	5	6	5	0	0	0	0
P09651	ROA1	0	0	0	0	0	0	4	11	0	6	10	0	0	0	0
P46782	RS5	0	5	0	2	0	2	5	7	3	4	3	0	0	0	0
P62277	RS13	0	4	0	0	0	0	0	4	2	12	4	0	5	0	0
P52272	HNRPM	0	9	0	0	0	0	0	8	0	7	6	0	0	0	0
P35527	K1C9	0	0	0	0	0	0	0	0	0	0	0	29	0	0	0
P62913	RL11	0	0	0	0	6	0	6	3	3	5	6	0	0	0	0
Q16629	SRSF7	0	3	0	0	0	0	3	8	3	4	8	0	0	0	0
O60506	HNRPQ	0	6	0	0	0	0	2	7	0	6	6	0	0	0	0
P06576	ATPB	4	3	0	0	0	20	0	0	0	0	0	0	0	0	0
P10809	CH60	10	4	0	0	0	13	0	0	0	0	0	0	0	0	0
P84103	SRSF3	0	4	0	0	0	0	3	6	2	3	9	0	0	0	0
Q9UBN7	HDAC6	5	0	0	0	0	12	0	3	0	0	7	0	0	0	0
P51659	DHB4	10	16	0	0	0	0	0	0	0	0	0	0	0	0	0
P83731	RL24	0	6	0	0	0	0	5	6	0	0	6	0	0	0	2
P05455	LA	0	2	0	0	0	0	3	4	3	4	8	0	0	0	0
Q15637	SF01	0	0	9	0	0	15	0	0	0	0	0	0	0	0	0
O43809	CPSF5	0	3	0	0	0	18	0	0	0	0	2	0	0	0	0
P26368	U2AF2	0	4	0	0	4	6	2	0	4	0	3	0	0	0	0
P27635	RL10	0	0	0	0	0	0	3	10	0	3	7	0	0	0	0
P30050	RL12	0	0	0	0	0	0	0	10	3	0	9	0	0	0	0
P39019	RS19	0	12	0	0	0	0	2	2	0	4	2	0	0	0	0
P62917	RL8	0	0	0	0	2	0	0	3	0	5	3	0	5	2	2
Q15365	PCBP1	0	2	5	0	0	7	0	2	0	2	3	0	0	0	0
O43390	HNRPR	0	7	0	0	4	0	0	4	0	3	2	0	0	0	0
P08238	HS90B	5	0	0	0	0	12	0	0	0	0	0	0	0	0	3
Q7Z417	NUFP2	0	20	0	0	0	0	0	0	0	0	0	0	0	0	0
P46109	CRKL	0	0	4	0	0	4	4	0	0	0	7	0	0	0	0
P62979	RS27A	0	0	0	0	0	6	0	2	0	0	2	4	2	3	0
P62829	RL23	0	3	0	0	0	5	0	3	0	0	7	0	0	0	0
Q07021	C1QBP	0	0	11	0	0	7	0	0	0	0	0	0	0	0	0
P36578	RL4	0	3	0	0	5	0	0	2	0	2	5	0	0	0	0
Q14103	HNRPD	0	0	0	0	0	0	3	3	2	6	3	0	0	0	0
P27824	CALX	6	5	0	0	0	5	0	0	0	0	0	0	0	0	0
Q12905	ILF2	0	5	0	0	0	0	0	6	0	2	3	0	0	0	0
Q14444	CAPR1	0	14	0	2	0	0	0	0	0	0	0	0	0	0	0
Q92522	H1X	0	4	0	0	0	0	2	0	0	4	6	0	0	0	0
Q9BQ39	DDX50	0	3	0	2	0	0	2	4	0	2	3	0	0	0	0
O60763	USO1	0	0	0	0	0	0	9	4	0	2	0	0	0	0	0
P34932	HSP74	0	0	0	0	0	0	4	7	0	4	0	0	0	0	0
P62280	RS11	0	5	0	0	0	0	2	6	0	0	2	0	0	0	0
Q15233	NONO	0	0	0	0	0	15	0	0	0	0	0	0	0	0	0
Q15366	PCBP2	0	3	4	0	0	8	0	0	0	0	0	0	0	0	0
P06733	ENOA	0	0	0	0	0	2	0	0	0	0	0	4	8	0	0
P08670	VIME	14	0	0	0	0	0	0	0	0	0	0	0	0	0	0
P14618	KPYM	0	0	0	0	0	2	0	0	0	0	0	6	4	0	2
P61313	RL15	0	0	0	0	0	0	0	2	0	3	4	0	0	0	5
P62888	RL30	0	0	0	0	0	0	3	4	0	2	5	0	0	0	0
Q8WWM7	ATX2L	0	14	0	0	0	0	0	0	0	0	0	0	0	0	0
O43143	DHX15	0	7	0	0	0	0	0	2	0	0	4	0	0	0	0
P25705	ATPA	3	0	0	0	0	10	0	0	0	0	0	0	0	0	0
P62861	RS30	0	0	2	0	0	5	0	0	0	3	3	0	0	0	0
Q7L2E3	DHX30	0	10	0	0	0	0	0	0	0	0	3	0	0	0	0
Q9HCE1	MOV10	0	13	0	0	0	0	0	0	0	0	0	0	0	0	0
P23246	SFPQ	0	0	0	4	0	8	0	0	0	0	0	0	0	0	0
P62841	RS15	0	0	0	0	0	0	0	0	0	0	4	0	8	0	0
O43175	SERA	0	0	0	0	0	11	0	0	0	0	0	0	0	0	0
P07900	HS90A	4	0	0	0	0	7	0	0	0	0	0	0	0	0	0
Q12906	ILF3	0	6	0	0	0	0	0	3	0	2	0	0	0	0	0
P12956	XRCC6	0	5	0	0	0	0	0	2	0	0	3	0	0	0	0
Q6PKG0	LARP1	0	8	0	0	0	0	0	0	0	2	0	0	0	0	0
Q92616	GCN1L	2	8	0	0	0	0	0	0	0	0	0	0	0	0	0
Q92900	RENT1	0	10	0	0	0	0	0	0	0	0	0	0	0	0	0
P04264	K2C1	0	0	0	0	0	0	0	0	0	0	0	9	0	0	0
P06748	NPM	0	0	0	0	0	0	0	5	0	2	2	0	0	0	0
P49841	GSK3B	0	0	0	0	0	0	0	3	0	4	2	0	0	0	0
P55081	MFAP1	0	0	0	0	0	9	0	0	0	0	0	0	0	0	0
Q15717	ELAV1	0	2	0	0	0	0	0	5	0	0	2	0	0	0	0
Q16630	CPSF6	0	2	0	0	0	7	0	0	0	0	0	0	0	0	0
Q9UHX1	PUF60	0	0	0	0	0	9	0	0	0	0	0	0	0	0	0
P10412	H14	0	0	0	0	8	0	0	0	0	0	0	0	0	0	0
P23284	PPIB	0	0	0	0	0	8	0	0	0	0	0	0	0	0	0
P42766	RL35	0	0	0	0	0	0	0	4	0	0	4	0	0	0	0
P47914	RL29	0	2	0	0	2	0	0	2	0	0	2	0	0	0	0
P55060	XPO2	6	2	0	0	0	0	0	0	0	0	0	0	0	0	0
P62906	RL10A	0	0	0	0	0	0	0	4	0	0	4	0	0	0	0
Q02878	RL6	0	0	0	0	0	0	2	2	0	0	4	0	0	0	0
Q14331	FRG1	0	0	0	0	0	8	0	0	0	0	0	0	0	0	0
Q96I25	SPF45	0	0	0	0	0	8	0	0	0	0	0	0	0	0	0
O14980	XPO1	4	3	0	0	0	0	0	0	0	0	0	0	0	0	0
P05386	RLA1	0	2	0	0	0	0	2	0	0	0	3	0	0	0	0
P14923	PLAK	0	0	0	0	0	0	0	0	0	0	0	7	0	0	0
P50402	EMD	0	0	0	0	0	0	0	5	0	0	2	0	0	0	0
Q02413	DSG1	0	0	0	0	0	0	0	0	0	0	0	7	0	0	0
Q07020	RL18	0	2	0	0	0	0	0	2	0	0	3	0	0	0	0
Q17RW2	COOA1	0	0	0	0	0	0	0	5	0	0	0	0	0	2	0
Q58FF8	H90B2	0	0	0	0	0	7	0	0	0	0	0	0	0	0	0
Q6Y7W6	PERQ2	0	0	4	0	0	3	0	0	0	0	0	0	0	0	0
Q9P2I0	CPSF2	0	0	0	0	0	0	0	3	0	0	4	0	0	0	0
O76021	RL1D1	0	6	0	0	0	0	0	0	0	0	0	0	0	0	0
O95793	STAU1	0	4	0	0	0	0	0	2	0	0	0	0	0	0	0
P05387	RLA2	0	0	0	0	0	0	2	2	0	0	2	0	0	0	0
P25398	RS12	0	0	0	0	0	0	2	0	0	2	2	0	0	0	0
P35908	K22E	0	0	0	0	0	0	0	0	0	0	0	6	0	0	0
P62140	PP1B	0	0	0	0	0	6	0	0	0	0	0	0	0	0	0
P62244	RS15A	0	2	0	0	0	0	0	4	0	0	0	0	0	0	0
Q9Y520	PRC2C	0	0	3	0	0	3	0	0	0	0	0	0	0	0	0
P15924	DESP	0	0	0	0	0	0	0	0	0	0	0	5	0	0	0
P62847	RS24	0	3	0	0	0	0	0	0	0	0	0	0	0	0	2
P11387	TOP1	0	0	0	0	0	5	0	0	0	0	0	0	0	0	0
P32119	PRDX2	0	0	0	0	0	3	0	0	0	0	2	0	0	0	0
P42167	LAP2B	0	0	0	0	0	0	0	5	0	0	0	0	0	0	0
P43243	MATR3	0	0	0	0	2	0	0	0	0	3	0	0	0	0	0
P49411	EFTU	0	0	0	0	0	5	0	0	0	0	0	0	0	0	0
P50991	TCPD	0	0	0	0	0	5	0	0	0	0	0	0	0	0	0
P61160	ARP2	0	0	0	0	5	0	0	0	0	0	0	0	0	0	0
P62136	PP1A	0	0	0	0	0	5	0	0	0	0	0	0	0	0	0
P62854	RS26	0	0	0	0	0	2	0	0	0	0	3	0	0	0	0
Q02543	RL18A	0	0	0	0	0	0	0	2	0	0	3	0	0	0	0
Q03252	LMNB2	0	0	0	0	0	0	0	5	0	0	0	0	0	0	0
Q10570	CPSF1	0	0	0	0	0	0	0	3	0	2	0	0	0	0	0
Q14498	RBM39	0	3	0	0	0	0	0	0	0	2	0	0	0	0	0
Q8NC51	PAIRB	0	0	2	0	0	3	0	0	0	0	0	0	0	0	0
Q96PK6	RBM14	0	3	0	0	0	0	0	2	0	0	0	0	0	0	0
Q9Y2W1	TR150	0	5	0	0	0	0	0	0	0	0	0	0	0	0	0
P02545	LMNA	0	0	0	0	0	0	0	4	0	0	0	0	0	0	0
P38159	RBMX	0	4	0	0	0	0	0	0	0	0	0	0	0	0	0
P40429	RL13A	0	0	0	0	0	0	0	0	0	0	4	0	0	0	0
P42166	LAP2A	0	0	0	0	0	0	0	4	0	0	0	0	0	0	0
P42694	HELZ	0	0	4	0	0	0	0	0	0	0	0	0	0	0	0
P60660	MYL6	4	0	0	0	0	0	0	0	0	0	0	0	0	0	0
P60866	RS20	0	0	0	0	0	4	0	0	0	0	0	0	0	0	0
Q00325	MPCP	0	0	0	0	0	0	0	2	0	2	0	0	0	0	0
Q13151	ROA0	0	0	0	0	0	0	0	4	0	0	0	0	0	0	0
Q15393	SF3B3	0	0	0	0	0	4	0	0	0	0	0	0	0	0	0
Q8TD57	DYH3	0	0	0	0	0	4	0	0	0	0	0	0	0	0	0
Q9NVI7	ATD3A	0	0	0	0	0	4	0	0	0	0	0	0	0	0	0
O60812	HNRC1	0	0	0	0	0	0	0	0	0	0	0	0	3	0	0
P07197	NFM	3	0	0	0	0	0	0	0	0	0	0	0	0	0	0
P32969	RL9	0	0	0	0	0	0	0	0	0	0	3	0	0	0	0
P39060	COIA1	0	0	0	0	0	0	0	0	3	0	0	0	0	0	0
P49327	FAS	0	0	0	0	0	0	0	0	0	0	0	0	0	0	3
P61619	S61A1	3	0	0	0	0	0	0	0	0	0	0	0	0	0	0
P62736	ACTA	3	0	0	0	0	0	0	0	0	0	0	0	0	0	0
Q06787	FMR1	0	3	0	0	0	0	0	0	0	0	0	0	0	0	0
Q16643	DREB	3	0	0	0	0	0	0	0	0	0	0	0	0	0	0
Q8IWX8	CHERP	0	0	0	0	0	3	0	0	0	0	0	0	0	0	0
Q8N7X1	RMXL3	0	3	0	0	0	0	0	0	0	0	0	0	0	0	0
Q8WUA2	PPIL4	0	0	0	0	0	3	0	0	0	0	0	0	0	0	0
Q92804	RBP56	0	0	0	0	0	0	0	0	3	0	0	0	0	0	0
Q9BU76	MMTA2	0	0	0	0	0	0	0	3	0	0	0	0	0	0	0
Q9UBV8	PEF1	0	0	0	0	0	3	0	0	0	0	0	0	0	0	0
Q9Y305	ACOT9	0	0	0	0	0	3	0	0	0	0	0	0	0	0	0
Q9Y383	LC7L2	0	0	0	0	0	3	0	0	0	0	0	0	0	0	0
O60573	IF4E2	0	0	0	0	0	2	0	0	0	0	0	0	0	0	0
O75340	PDCD6	0	0	0	0	0	2	0	0	0	0	0	0	0	0	0
P04406	G3P	0	0	0	0	0	2	0	0	0	0	0	0	0	0	0
P04844	RPN2	2	0	0	0	0	0	0	0	0	0	0	0	0	0	0
P14174	MIF	0	0	0	0	0	0	0	0	0	0	2	0	0	0	0
P14625	ENPL	0	0	0	0	0	2	0	0	0	0	0	0	0	0	0
P35030	TRY3	0	0	0	0	0	2	0	0	0	0	0	0	0	0	0
P35080	PROF2	0	0	0	0	0	2	0	0	0	0	0	0	0	0	0
P35520	CBS	0	0	0	0	0	2	0	0	0	0	0	0	0	0	0
P35637	FUS	0	0	0	0	0	0	0	0	2	0	0	0	0	0	0
P37108	SRP14	0	0	0	0	0	0	0	0	0	2	0	0	0	0	0
P40939	ECHA	2	0	0	0	0	0	0	0	0	0	0	0	0	0	0
P42336	PK3CA	0	0	0	0	0	2	0	0	0	0	0	0	0	0	0
P51114	FXR1	0	2	0	0	0	0	0	0	0	0	0	0	0	0	0
P51116	FXR2	0	2	0	0	0	0	0	0	0	0	0	0	0	0	0
P62857	RS28	0	0	0	0	0	2	0	0	0	0	0	0	0	0	0
P62910	RL32	0	0	0	0	0	0	0	0	0	0	2	0	0	0	0
Q14974	IMB1	0	2	0	0	0	0	0	0	0	0	0	0	0	0	0
Q5T9A4	ATD3B	0	0	0	0	0	2	0	0	0	0	0	0	0	0	0
Q6NWY9	PR40B	0	0	0	0	0	0	0	0	0	0	2	0	0	0	0
Q86UE4	LYRIC	0	2	0	0	0	0	0	0	0	0	0	0	0	0	0
Q96NH3	BROMI	0	2	0	0	0	0	0	0	0	0	0	0	0	0	0
Q9BQ67	GRWD1	0	0	0	0	0	0	0	0	0	0	2	0	0	0	0
Q9BRP1	PDD2L	0	0	0	0	0	2	0	0	0	0	0	0	0	0	0
Q9BVP2	GNL3	0	0	0	0	0	0	0	2	0	0	0	0	0	0	0
Q9NTG1	PKDRE	0	0	0	0	0	0	0	0	0	2	0	0	0	0	0
Q9NZT1	CALL5	0	0	0	0	0	0	0	0	0	0	0	2	0	0	0
Q9UN81	LORF1	0	2	0	0	0	0	0	0	0	0	0	0	0	0	0
Q9Y2Q0	AT8A1	0	0	0	0	0	2	0	0	0	0	0	0	0	0	0
P29692	EF1D	0	0	0	0	0	0	0	0	0	0	0	0	0	0	0
P46779	RL28	0	0	0	0	0	0	0	0	0	0	0	0	0	0	0
A6NHL2	TBAL3	0	0	0	0	0	0	0	0	0	0	0	0	0	0	0
A8MW92	P20L1	0	0	0	0	0	0	0	0	0	0	0	0	0	0	0
E9PAV3	NACAM	0	0	0	0	0	0	0	0	0	0	0	0	0	0	0
O00159	MYO1C	0	0	0	0	0	0	0	0	0	0	0	0	0	0	0
O14617	AP3D1	0	0	0	0	0	0	0	0	0	0	0	0	0	0	0
O14979	HNRDL	0	0	0	0	0	0	0	0	0	0	0	0	0	0	0
O15226	NKRF	0	0	0	0	0	0	0	0	0	0	0	0	0	0	0
O15234	CASC3	0	0	0	0	0	0	0	0	0	0	0	0	0	0	0
O43684	BUB3	0	0	0	0	0	0	0	0	0	0	0	0	0	0	0
O60902	SHOX2	0	0	0	0	0	0	0	0	0	0	0	0	0	0	0
O75494	SRS10	0	0	0	0	0	0	0	0	0	0	0	0	0	0	0
O75533	SF3B1	0	0	0	0	0	0	0	0	0	0	0	0	0	0	0
O75694	NU155	0	0	0	0	0	0	0	0	0	0	0	0	0	0	0
O75962	TRIO	0	0	0	0	0	0	0	0	0	0	0	0	0	0	0
O95232	LC7L3	0	0	0	0	0	0	0	0	0	0	0	0	0	0	0
O95782	AP2A1	0	0	0	0	0	0	0	0	0	0	0	0	0	0	0
O95831	AIFM1	0	0	0	0	0	0	0	0	0	0	0	0	0	0	0
P00338	LDHA	0	0	0	0	0	0	0	0	0	0	0	0	0	0	0
P00390	GSHR	0	0	0	0	0	0	0	0	0	0	0	0	0	0	0
P00558	PGK1	0	0	0	0	0	0	0	0	0	0	0	0	0	0	0
P02786	TFR1	0	0	0	0	0	0	0	0	0	0	0	0	0	0	0
P04075	ALDOA	0	0	0	0	0	0	0	0	0	0	0	0	0	0	0
P04181	OAT	0	0	0	0	0	0	0	0	0	0	0	0	0	0	0
P04843	RPN1	0	0	0	0	0	0	0	0	0	0	0	0	0	0	0
P05023	AT1A1	0	0	0	0	0	0	0	0	0	0	0	0	0	0	0
P05109	S10A8	0	0	0	0	0	0	0	0	0	0	0	0	0	0	0
P05198	IF2A	0	0	0	0	0	0	0	0	0	0	0	0	0	0	0
P06454	PTMA	0	0	0	0	0	0	0	0	0	0	0	0	0	0	0
P06702	S10A9	0	0	0	0	0	0	0	0	0	0	0	0	0	0	0
P07195	LDHB	0	0	0	0	0	0	0	0	0	0	0	0	0	0	0
P07305	H10	0	0	0	0	0	0	0	0	0	0	0	0	0	0	0
P07355	ANXA2	0	0	0	0	0	0	0	0	0	0	0	0	0	0	0
P07737	PROF1	0	0	0	0	0	0	0	0	0	0	0	0	0	0	0
P07814	SYEP	0	0	0	0	0	0	0	0	0	0	0	0	0	0	0
P07910	HNRPC	0	0	0	0	0	0	0	0	0	0	0	0	0	0	0
P08243	ASNS	0	0	0	0	0	0	0	0	0	0	0	0	0	0	0
P08559	ODPA	0	0	0	0	0	0	0	0	0	0	0	0	0	0	0
P08579	RU2B	0	0	0	0	0	0	0	0	0	0	0	0	0	0	0
P08865	RSSA	0	0	0	0	0	0	0	0	0	0	0	0	0	0	0
P09874	PARP1	0	0	0	0	0	0	0	0	0	0	0	0	0	0	0
P10599	THIO	0	0	0	0	0	0	0	0	0	0	0	0	0	0	0
P11177	ODPB	0	0	0	0	0	0	0	0	0	0	0	0	0	0	0
P11511	CP19A	0	0	0	0	0	0	0	0	0	0	0	0	0	0	0
P11586	C1TC	0	0	0	0	0	0	0	0	0	0	0	0	0	0	0
P12268	IMDH2	0	0	0	0	0	0	0	0	0	0	0	0	0	0	0
P13010	XRCC5	0	0	0	0	0	0	0	0	0	0	0	0	0	0	0
P13639	EF2	0	0	0	0	0	0	0	0	0	0	0	0	0	0	0
P13797	PLST	0	0	0	0	0	0	0	0	0	0	0	0	0	0	0
P13929	ENOB	0	0	0	0	0	0	0	0	0	0	0	0	0	0	0
P14866	HNRPL	0	0	0	0	0	0	0	0	0	0	0	0	0	0	0
P14868	SYDC	0	0	0	0	0	0	0	0	0	0	0	0	0	0	0
P16152	CBR1	0	0	0	0	0	0	0	0	0	0	0	0	0	0	0
P17812	PYRG1	0	0	0	0	0	0	0	0	0	0	0	0	0	0	0
P17987	TCPA	0	0	0	0	0	0	0	0	0	0	0	0	0	0	0
P20929	NEBU	0	0	0	0	0	0	0	0	0	0	0	0	0	0	0
P21796	VDAC1	0	0	0	0	0	0	0	0	0	0	0	0	0	0	0
P22102	PUR2	0	0	0	0	0	0	0	0	0	0	0	0	0	0	0
P22234	PUR6	0	0	0	0	0	0	0	0	0	0	0	0	0	0	0
P22314	UBA1	0	0	0	0	0	0	0	0	0	0	0	0	0	0	0
P22695	QCR2	0	0	0	0	0	0	0	0	0	0	0	0	0	0	0
P23526	SAHH	0	0	0	0	0	0	0	0	0	0	0	0	0	0	0
P23528	COF1	0	0	0	0	0	0	0	0	0	0	0	0	0	0	0
P24043	LAMA2	0	0	0	0	0	0	0	0	0	0	0	0	0	0	0
P24534	EF1B	0	0	0	0	0	0	0	0	0	0	0	0	0	0	0
P24752	THIL	0	0	0	0	0	0	0	0	0	0	0	0	0	0	0
P25205	MCM3	0	0	0	0	0	0	0	0	0	0	0	0	0	0	0
P26196	DDX6	0	0	0	0	0	0	0	0	0	0	0	0	0	0	0
P26599	PTBP1	0	0	0	0	0	0	0	0	0	0	0	0	0	0	0
P26639	SYTC	0	0	0	0	0	0	0	0	0	0	0	0	0	0	0
P26641	EF1G	0	0	0	0	0	0	0	0	0	0	0	0	0	0	0
P27708	PYR1	0	0	0	0	0	0	0	0	0	0	0	0	0	0	0
P30048	PRDX3	0	0	0	0	0	0	0	0	0	0	0	0	0	0	0
P31040	SDHA	0	0	0	0	0	0	0	0	0	0	0	0	0	0	0
P31151	S10A7	0	0	0	0	0	0	0	0	0	0	0	0	0	0	0
P31689	DNJA1	0	0	0	0	0	0	0	0	0	0	0	0	0	0	0
P31942	HNRH3	0	0	0	0	0	0	0	0	0	0	0	0	0	0	0
P33778	H2B1B	0	0	0	0	0	0	0	0	0	0	0	0	0	0	0
P33991	MCM4	0	0	0	0	0	0	0	0	0	0	0	0	0	0	0
P33992	MCM5	0	0	0	0	0	0	0	0	0	0	0	0	0	0	0
P33993	MCM7	0	0	0	0	0	0	0	0	0	0	0	0	0	0	0
P35232	PHB	0	0	0	0	0	0	0	0	0	0	0	0	0	0	0
P35606	COPB2	0	0	0	0	0	0	0	0	0	0	0	0	0	0	0
P36873	PP1G	0	0	0	0	0	0	0	0	0	0	0	0	0	0	0
P38919	IF4A3	0	0	0	0	0	0	0	0	0	0	0	0	0	0	0
P40227	TCPZ	0	0	0	0	0	0	0	0	0	0	0	0	0	0	0
P40926	MDHM	0	0	0	0	0	0	0	0	0	0	0	0	0	0	0
P41250	SYG	0	0	0	0	0	0	0	0	0	0	0	0	0	0	0
P41252	SYIC	0	0	0	0	0	0	0	0	0	0	0	0	0	0	0
P42677	RS27	0	0	0	0	0	0	0	0	0	0	0	0	0	0	0
P42704	LPPRC	0	0	0	0	0	0	0	0	0	0	0	0	0	0	0
P45880	VDAC2	0	0	0	0	0	0	0	0	0	0	0	0	0	0	0
P46777	RL5	0	0	0	0	0	0	0	0	0	0	0	0	0	0	0
P46778	RL21	0	0	0	0	0	0	0	0	0	0	0	0	0	0	0
P46783	RS10	0	0	0	0	0	0	0	0	0	0	0	0	0	0	0
P47755	CAZA2	0	0	0	0	0	0	0	0	0	0	0	0	0	0	0
P48444	COPD	0	0	0	0	0	0	0	0	0	0	0	0	0	0	0
P49368	TCPG	0	0	0	0	0	0	0	0	0	0	0	0	0	0	0
P49915	GUAA	0	0	0	0	0	0	0	0	0	0	0	0	0	0	0
P50213	IDH3A	0	0	0	0	0	0	0	0	0	0	0	0	0	0	0
P50990	TCPQ	0	0	0	0	0	0	0	0	0	0	0	0	0	0	0
P51149	RAB7A	0	0	0	0	0	0	0	0	0	0	0	0	0	0	0
P51587	BRCA2	0	0	0	0	0	0	0	0	0	0	0	0	0	0	0
P51991	ROA3	0	0	0	0	0	0	0	0	0	0	0	0	0	0	0
P52209	6PGD	0	0	0	0	0	0	0	0	0	0	0	0	0	0	0
P52292	IMA1	0	0	0	0	0	0	0	0	0	0	0	0	0	0	0
P52907	CAZA1	0	0	0	0	0	0	0	0	0	0	0	0	0	0	0
P53396	ACLY	0	0	0	0	0	0	0	0	0	0	0	0	0	0	0
P53621	COPA	0	0	0	0	0	0	0	0	0	0	0	0	0	0	0
P53999	TCP4	0	0	0	0	0	0	0	0	0	0	0	0	0	0	0
P54886	P5CS	0	0	0	0	0	0	0	0	0	0	0	0	0	0	0
P55209	NP1L1	0	0	0	0	0	0	0	0	0	0	0	0	0	0	0
P57088	TMM33	0	0	0	0	0	0	0	0	0	0	0	0	0	0	0
P60842	IF4A1	0	0	0	0	0	0	0	0	0	0	0	0	0	0	0
P61221	ABCE1	0	0	0	0	0	0	0	0	0	0	0	0	0	0	0
P61353	RL27	0	0	0	0	0	0	0	0	0	0	0	0	0	0	0
P62191	PRS4	0	0	0	0	0	0	0	0	0	0	0	0	0	0	0
P62258	1433E	0	0	0	0	0	0	0	0	0	0	0	0	0	0	0
P62805	H4	0	0	0	0	0	0	0	0	0	0	0	0	0	0	0
P62820	RAB1A	0	0	0	0	0	0	0	0	0	0	0	0	0	0	0
P62826	RAN	0	0	0	0	0	0	0	0	0	0	0	0	0	0	0
P62987	RL40	0	0	0	0	0	0	0	0	0	0	0	0	0	0	0
P62995	TRA2B	0	0	0	0	0	0	0	0	0	0	0	0	0	0	0
P63104	1433Z	0	0	0	0	0	0	0	0	0	0	0	0	0	0	0
P78371	TCPB	0	0	0	0	0	0	0	0	0	0	0	0	0	0	0
P78527	PRKDC	0	0	0	0	0	0	0	0	0	0	0	0	0	0	0
Q00577	PURA	0	0	0	0	0	0	0	0	0	0	0	0	0	0	0
Q00610	CLH1	0	0	0	0	0	0	0	0	0	0	0	0	0	0	0
Q01081	U2AF1	0	0	0	0	0	0	0	0	0	0	0	0	0	0	0
Q01130	SRSF2	0	0	0	0	0	0	0	0	0	0	0	0	0	0	0
Q04637	IF4G1	0	0	0	0	0	0	0	0	0	0	0	0	0	0	0
Q07666	KHDR1	0	0	0	0	0	0	0	0	0	0	0	0	0	0	0
Q07955	SRSF1	0	0	0	0	0	0	0	0	0	0	0	0	0	0	0
Q08170	SRSF4	0	0	0	0	0	0	0	0	0	0	0	0	0	0	0
Q08J23	NSUN2	0	0	0	0	0	0	0	0	0	0	0	0	0	0	0
Q09161	NCBP1	0	0	0	0	0	0	0	0	0	0	0	0	0	0	0
Q12926	ELAV2	0	0	0	0	0	0	0	0	0	0	0	0	0	0	0
Q12931	TRAP1	0	0	0	0	0	0	0	0	0	0	0	0	0	0	0
Q13148	TADBP	0	0	0	0	0	0	0	0	0	0	0	0	0	0	0
Q13162	PRDX4	0	0	0	0	0	0	0	0	0	0	0	0	0	0	0
Q13242	SRSF9	0	0	0	0	0	0	0	0	0	0	0	0	0	0	0
Q13243	SRSF5	0	0	0	0	0	0	0	0	0	0	0	0	0	0	0
Q13247	SRSF6	0	0	0	0	0	0	0	0	0	0	0	0	0	0	0
Q13263	TIF1B	0	0	0	0	0	0	0	0	0	0	0	0	0	0	0
Q13428	TCOF	0	0	0	0	0	0	0	0	0	0	0	0	0	0	0
Q13435	SF3B2	0	0	0	0	0	0	0	0	0	0	0	0	0	0	0
Q13439	GOGA4	0	0	0	0	0	0	0	0	0	0	0	0	0	0	0
Q13501	SQSTM	0	0	0	0	0	0	0	0	0	0	0	0	0	0	0
Q13595	TRA2A	0	0	0	0	0	0	0	0	0	0	0	0	0	0	0
Q13642	FHL1	0	0	0	0	0	0	0	0	0	0	0	0	0	0	0
Q13838	DX39B	0	0	0	0	0	0	0	0	0	0	0	0	0	0	0
Q13895	BYST	0	0	0	0	0	0	0	0	0	0	0	0	0	0	0
Q13939	CALI	0	0	0	0	0	0	0	0	0	0	0	0	0	0	0
Q14240	IF4A2	0	0	0	0	0	0	0	0	0	0	0	0	0	0	0
Q14247	SRC8	0	0	0	0	0	0	0	0	0	0	0	0	0	0	0
Q14566	MCM6	0	0	0	0	0	0	0	0	0	0	0	0	0	0	0
Q14596	NBR1	0	0	0	0	0	0	0	0	0	0	0	0	0	0	0
Q14677	EPN4	0	0	0	0	0	0	0	0	0	0	0	0	0	0	0
Q14694	UBP10	0	0	0	0	0	0	0	0	0	0	0	0	0	0	0
Q15029	U5S1	0	0	0	0	0	0	0	0	0	0	0	0	0	0	0
Q15046	SYK	0	0	0	0	0	0	0	0	0	0	0	0	0	0	0
Q15084	PDIA6	0	0	0	0	0	0	0	0	0	0	0	0	0	0	0
Q15417	CNN3	0	0	0	0	0	0	0	0	0	0	0	0	0	0	0
Q15758	AAAT	0	0	0	0	0	0	0	0	0	0	0	0	0	0	0
Q16891	MIC60	0	0	0	0	0	0	0	0	0	0	0	0	0	0	0
Q3MHD2	LSM12	0	0	0	0	0	0	0	0	0	0	0	0	0	0	0
Q53F19	CQ085	0	0	0	0	0	0	0	0	0	0	0	0	0	0	0
Q5H9J7	BEX5	0	0	0	0	0	0	0	0	0	0	0	0	0	0	0
Q5SSJ5	HP1B3	0	0	0	0	0	0	0	0	0	0	0	0	0	0	0
Q6P1X5	TAF2	0	0	0	0	0	0	0	0	0	0	0	0	0	0	0
Q6PI48	SYDM	0	0	0	0	0	0	0	0	0	0	0	0	0	0	0
Q6UB35	C1TM	0	0	0	0	0	0	0	0	0	0	0	0	0	0	0
Q6ZN17	LN28B	0	0	0	0	0	0	0	0	0	0	0	0	0	0	0
Q7Z2W4	ZCCHV	0	0	0	0	0	0	0	0	0	0	0	0	0	0	0
Q86V81	THOC4	0	0	0	0	0	0	0	0	0	0	0	0	0	0	0
Q86XA9	HTR5A	0	0	0	0	0	0	0	0	0	0	0	0	0	0	0
Q86YQ8	CPNE8	0	0	0	0	0	0	0	0	0	0	0	0	0	0	0
Q8IWJ2	GCC2	0	0	0	0	0	0	0	0	0	0	0	0	0	0	0
Q8N1G4	LRC47	0	0	0	0	0	0	0	0	0	0	0	0	0	0	0
Q8N3K9	CMYA5	0	0	0	0	0	0	0	0	0	0	0	0	0	0	0
Q8NCW5	NNRE	0	0	0	0	0	0	0	0	0	0	0	0	0	0	0
Q8NI27	THOC2	0	0	0	0	0	0	0	0	0	0	0	0	0	0	0
Q8TD26	CHD6	0	0	0	0	0	0	0	0	0	0	0	0	0	0	0
Q8WXF1	PSPC1	0	0	0	0	0	0	0	0	0	0	0	0	0	0	0
Q92526	TCPW	0	0	0	0	0	0	0	0	0	0	0	0	0	0	0
Q96AG4	LRC59	0	0	0	0	0	0	0	0	0	0	0	0	0	0	0
Q96EP5	DAZP1	0	0	0	0	0	0	0	0	0	0	0	0	0	0	0
Q96GA3	LTV1	0	0	0	0	0	0	0	0	0	0	0	0	0	0	0
Q96GY0	ZC21A	0	0	0	0	0	0	0	0	0	0	0	0	0	0	0
Q96HS1	PGAM5	0	0	0	0	0	0	0	0	0	0	0	0	0	0	0
Q96I24	FUBP3	0	0	0	0	0	0	0	0	0	0	0	0	0	0	0
Q96SB4	SRPK1	0	0	0	0	0	0	0	0	0	0	0	0	0	0	0
Q99623	PHB2	0	0	0	0	0	0	0	0	0	0	0	0	0	0	0
Q99729	ROAA	0	0	0	0	0	0	0	0	0	0	0	0	0	0	0
Q99832	TCPH	0	0	0	0	0	0	0	0	0	0	0	0	0	0	0
Q9BUJ2	HNRL1	0	0	0	0	0	0	0	0	0	0	0	0	0	0	0
Q9BY77	PDIP3	0	0	0	0	0	0	0	0	0	0	0	0	0	0	0
Q9H082	RB33B	0	0	0	0	0	0	0	0	0	0	0	0	0	0	0
Q9H089	LSG1	0	0	0	0	0	0	0	0	0	0	0	0	0	0	0
Q9H2U1	DHX36	0	0	0	0	0	0	0	0	0	0	0	0	0	0	0
Q9H3N1	TMX1	0	0	0	0	0	0	0	0	0	0	0	0	0	0	0
Q9H5I5	PIEZ2	0	0	0	0	0	0	0	0	0	0	0	0	0	0	0
Q9H853	TBA4B	0	0	0	0	0	0	0	0	0	0	0	0	0	0	0
Q9HA64	KT3K	0	0	0	0	0	0	0	0	0	0	0	0	0	0	0
Q9NR99	MXRA5	0	0	0	0	0	0	0	0	0	0	0	0	0	0	0
Q9NUD5	ZCHC3	0	0	0	0	0	0	0	0	0	0	0	0	0	0	0
Q9NVP1	DDX18	0	0	0	0	0	0	0	0	0	0	0	0	0	0	0
Q9NWB6	ARGL1	0	0	0	0	0	0	0	0	0	0	0	0	0	0	0
Q9NX00	TM160	0	0	0	0	0	0	0	0	0	0	0	0	0	0	0
Q9NX58	LYAR	0	0	0	0	0	0	0	0	0	0	0	0	0	0	0
Q9NX63	MIC19	0	0	0	0	0	0	0	0	0	0	0	0	0	0	0
Q9NYF8	BCLF1	0	0	0	0	0	0	0	0	0	0	0	0	0	0	0
Q9NYY3	PLK2	0	0	0	0	0	0	0	0	0	0	0	0	0	0	0
Q9NZB2	F120A	0	0	0	0	0	0	0	0	0	0	0	0	0	0	0
Q9P035	HACD3	0	0	0	0	0	0	0	0	0	0	0	0	0	0	0
Q9P258	RCC2	0	0	0	0	0	0	0	0	0	0	0	0	0	0	0
Q9UHB6	LIMA1	0	0	0	0	0	0	0	0	0	0	0	0	0	0	0
Q9UJZ1	STML2	0	0	0	0	0	0	0	0	0	0	0	0	0	0	0
Q9UKA9	PTBP2	0	0	0	0	0	0	0	0	0	0	0	0	0	0	0
Q9UNF1	MAGD2	0	0	0	0	0	0	0	0	0	0	0	0	0	0	0
Q9UQ35	SRRM2	0	0	0	0	0	0	0	0	0	0	0	0	0	0	0
Q9UQ80	PA2G4	0	0	0	0	0	0	0	0	0	0	0	0	0	0	0
Q9Y230	RUVB2	0	0	0	0	0	0	0	0	0	0	0	0	0	0	0
Q9Y265	RUVB1	0	0	0	0	0	0	0	0	0	0	0	0	0	0	0
Q9Y285	SYFA	0	0	0	0	0	0	0	0	0	0	0	0	0	0	0
Q9Y2L1	RRP44	0	0	0	0	0	0	0	0	0	0	0	0	0	0	0
Q9Y421	FA32A	0	0	0	0	0	0	0	0	0	0	0	0	0	0	0
Q9Y512	SAM50	0	0	0	0	0	0	0	0	0	0	0	0	0	0	0
Q9Y5A9	YTHD2	0	0	0	0	0	0	0	0	0	0	0	0	0	0	0
Q9Y5X4	NR2E3	0	0	0	0	0	0	0	0	0	0	0	0	0	0	0

## Sheet: Fig1A_N protein interactome 
High-confidence N interactors (Figure 1A)
SC: the summed number of spectral counts (i.e., MS/MS scans) assigned to one identified protein; Four independent replicates are designated as R1, R2, R3, and R4. Log2FC: Logarithm base 2 of the calculated fold change, determined using normalized spectral counts. High confidence N interactors: Interactors of GFP-N that have been consistently detected in all four independent MS analyses, while sho…
UniProt ID	Gene	SC_R1-GFP	SC_R1-GFP-N	SC_R2-GFP	SC_R2-GFP-N	SC_R3-GFP	SC_R3-GFP-N	SC_R4-GFP	SC_R4-GFP-N	Detected in four indepenent GFP-N interactome?	Log2FC Averg. (N-GFP/GFP)	High-confidence N interactors
Q13283	G3BP1	0	93	0	84	0	86	0	90	4/4	7.15698	YES
Q9UN86	G3BP2	0	48	0	32	0	33	0	43	4/4	6.19786	YES
P0DMV8	HS71A	14	89	17	157	28	184	5	97	4/4	1.90314	YES
P11021	GRP78	3	25	4	28	3	46	0	21	4/4	2.83302	YES
P11142	HSP7C	9	53	10	86	17	115	3	71	4/4	1.92336	YES
P12235	ADT1	0	3	0	4	6	11	2	10	4/4	2.01711	YES
P17066	HSP76	10	32	7	54	10	53	4	34	4/4	1.34727	YES
P31943	HNRH1	4	12	0	5	2	3	0	6	4/4	2.07333	YES
P34931	HS71L	7	47	18	77	16	89	4	57	4/4	1.55974	YES
P38646	GRP75	8	11	0	35	8	53	0	11	4/4	3.01318	YES
P46776	RL27A	0	10	0	2	0	7	0	3	4/4	3.73246	YES
P52597	HNRPF	3	6	0	4	4	2	0	6	4/4	1.57496	YES
P61247	RS3A	0	17	0	5	0	8	0	13	4/4	4.60871	YES
P62241	RS8	0	8	0	3	0	8	0	3	4/4	3.82073	YES
P62269	RS18	0	19	0	16	9	22	2	17	4/4	3.18295	YES
P62424	RL7A	0	4	0	4	0	5	0	10	4/4	3.91838	YES
P62701	RS4X	0	13	0	9	0	18	0	4	4/4	4.5948	YES
P62899	RL31	0	8	0	3	0	7	0	8	4/4	4.0652	YES
P67809	YBOX1	0	30	0	10	0	12	0	3	4/4	4.67032	YES
P84098	RL19	0	9	0	8	0	4	0	9	4/4	4.25471	YES
Q00839	HNRPU	0	11	0	4	2	5	0	12	4/4	3.39562	YES
Q08211	DHX9	0	55	0	8	0	7	0	8	4/4	4.90448	YES
Q8NCA5	FA98A	0	5	0	3	0	23	0	3	4/4	3.98982	YES
Q92499	DDX1	0	13	0	20	0	38	0	18	4/4	5.47622	YES
Q9NR30	DDX21	0	31	0	7	0	12	0	5	4/4	4.72043	YES
Q9Y3I0	RTCB	0	3	0	4	0	31	0	10	4/4	4.36183	YES
Q13885	TBB2A	36	34	10	23	69	32	13	15	4/4	-0.630254	NO
P07437	TBB5	25	23	11	25	42	24	12	16	4/4	-0.53644	NO
Q13509	TBB3	25	26	4	7	41	23	5	6	4/4	-0.612206	NO
P62851	RS25	3	13	10	11	15	16	7	20	4/4	0.0998984	NO
P68104	EF1A1	14	14	9	8	22	4	4	7	4/4	-1.0352	NO
Q05639	EF1A2	10	11	8	8	11	2	3	4	4/4	-1.05505	NO
P48741	HSP77	0	0	7	27	11	36	4	28	3/4
P11940	PABP1	0	67	0	26	0	24	0	0	3/4
P19338	NUCL	0	12	0	4	0	14	0	0	3/4
P16403	H12	0	7	0	0	3	23	0	14	3/4
Q13310	PABP4	0	47	0	22	0	14	0	0	3/4
P62753	RS6	0	9	0	0	0	8	0	18	3/4
P05141	ADT2	0	0	2	4	8	12	2	10	3/4
P46781	RS9	0	6	0	0	0	13	0	14	3/4
P39023	RL3	0	6	0	0	0	7	0	15	3/4
P17844	DDX5	3	18	0	2	6	7	2	0	3/4
P62249	RS16	0	8	0	2	8	6	0	0	3/4
P16989	YBOX3	0	19	0	8	0	4	0	0	3/4
P61254	RL26	0	4	0	0	0	8	0	6	3/4
Q92841	DDX17	5	19	3	3	10	6	2	0	3/4
P09661	RU2A	4	5	0	0	23	2	18	3	3/4
P35268	RL22	0	3	2	0	16	6	6	9	3/4
P62263	RS14	0	8	0	2	3	10	0	0	3/4
P22626	ROA2	0	2	0	2	2	8	0	0	3/4
P26373	RL13	0	5	0	0	0	9	0	6	3/4
Q6UN15	FIP1	0	3	0	2	4	9	0	0	3/4
P62081	RS7	0	7	0	0	0	4	0	7	3/4
P83881	RL36A	0	4	0	0	6	3	0	4	3/4
P0C0S8	H2A1	0	3	0	0	0	3	4	5	3/4
P46782	RS5	0	5	0	2	2	5	0	0	3/4
Q9BQ39	DDX50	0	3	0	2	0	2	0	0	3/4
Q3ZCM7	TBB8	0	0	0	2	35	10	0	0	2/4
Q9BUF5	TBB6	0	0	0	0	27	11	2	2	2/4
P12236	ADT3	0	0	0	0	6	12	2	10	2/4
Q9NZI8	IF2B1	0	32	0	5	0	0	0	0	2/4
P18621	RL17	0	3	0	0	0	0	0	4	2/4
P62750	RL23A	0	3	0	0	4	3	0	5	2/4
P61978	HNRPK	0	5	0	0	6	0	4	9	2/4
P62277	RS13	0	4	0	0	0	0	0	5	2/4
Q14444	CAPR1	0	14	0	2	0	0	0	0	2/4
P48643	TCPE	5	0	18	0	73	8	0	0	1/4
P15880	RS2	0	11	0	0	0	11	0	0	1/4
O00571	DDX3X	3	5	5	0	18	6	0	0	1/4
Q9Y224	CN166	0	0	0	0	0	12	0	0	1/4
P48634	PRC2A	0	2	50	0	23	0	0	0	1/4
Q9H361	PABP3	0	0	0	0	0	12	0	0	1/4
Q92945	FUBP2	13	2	13	0	32	0	0	0	1/4
P05388	RLA0	0	11	0	0	0	8	0	0	1/4
P08708	RS17	0	7	0	0	0	7	0	0	1/4
P18124	RL7	0	0	0	0	0	4	0	0	1/4
P23396	RS3	0	7	0	0	2	5	0	0	1/4
Q71U36	TBA1A	2	3	0	0	5	4	0	0	1/4
P50914	RL14	0	0	0	0	0	0	0	2	1/4
O00425	IF2B3	0	21	0	0	0	0	0	0	1/4
P62266	RS23	0	2	2	0	5	6	3	0	1/4
Q9Y6M1	IF2B2	0	16	0	0	0	0	0	0	1/4
P09651	ROA1	0	0	0	0	0	4	0	0	1/4
P52272	HNRPM	0	9	0	0	0	0	0	0	1/4
P62913	RL11	0	0	0	0	0	6	0	0	1/4
Q16629	SRSF7	0	3	0	0	0	3	0	0	1/4
O60506	HNRPQ	0	6	0	0	0	2	0	0	1/4
P06576	ATPB	4	3	0	0	20	0	0	0	1/4
P10809	CH60	10	4	0	0	13	0	0	0	1/4
P84103	SRSF3	0	4	0	0	0	3	0	0	1/4
P51659	DHB4	10	16	0	0	0	0	0	0	1/4
P83731	RL24	0	6	0	0	0	5	0	0	1/4
P05455	LA	0	2	0	0	0	3	0	0	1/4
O43809	CPSF5	0	3	0	0	18	0	0	0	1/4
P26368	U2AF2	0	4	0	0	6	2	0	0	1/4
P27635	RL10	0	0	0	0	0	3	0	0	1/4
P39019	RS19	0	12	0	0	0	2	0	0	1/4
P62917	RL8	0	0	0	0	0	0	0	5	1/4
Q15365	PCBP1	0	2	5	0	7	0	0	0	1/4
O43390	HNRPR	0	7	0	0	0	0	0	0	1/4
Q7Z417	NUFP2	0	20	0	0	0	0	0	0	1/4
P46109	CRKL	0	0	4	0	4	4	0	0	1/4
P62979	RS27A	0	0	0	0	6	0	4	2	1/4
P62829	RL23	0	3	0	0	5	0	0	0	1/4
P36578	RL4	0	3	0	0	0	0	0	0	1/4
Q14103	HNRPD	0	0	0	0	0	3	0	0	1/4
P27824	CALX	6	5	0	0	5	0	0	0	1/4
Q12905	ILF2	0	5	0	0	0	0	0	0	1/4
Q92522	H1X	0	4	0	0	0	2	0	0	1/4
O60763	USO1	0	0	0	0	0	9	0	0	1/4
P34932	HSP74	0	0	0	0	0	4	0	0	1/4
P62280	RS11	0	5	0	0	0	2	0	0	1/4
Q15366	PCBP2	0	3	4	0	8	0	0	0	1/4
P06733	ENOA	0	0	0	0	2	0	4	8	1/4
P14618	KPYM	0	0	0	0	2	0	6	4	1/4
P62888	RL30	0	0	0	0	0	3	0	0	1/4
Q8WWM7	ATX2L	0	14	0	0	0	0	0	0	1/4
O43143	DHX15	0	7	0	0	0	0	0	0	1/4
P62861	RS30	0	0	2	0	5	0	0	0	1/4
Q7L2E3	DHX30	0	10	0	0	0	0	0	0	1/4
Q9HCE1	MOV10	0	13	0	0	0	0	0	0	1/4
P23246	SFPQ	0	0	0	4	8	0	0	0	1/4
P62841	RS15	0	0	0	0	0	0	0	8	1/4
Q12906	ILF3	0	6	0	0	0	0	0	0	1/4
P12956	XRCC6	0	5	0	0	0	0	0	0	1/4
Q6PKG0	LARP1	0	8	0	0	0	0	0	0	1/4
Q92616	GCN1L	2	8	0	0	0	0	0	0	1/4
Q92900	RENT1	0	10	0	0	0	0	0	0	1/4
Q15717	ELAV1	0	2	0	0	0	0	0	0	1/4
P47914	RL29	0	2	0	0	0	0	0	0	1/4
Q02878	RL6	0	0	0	0	0	2	0	0	1/4
O14980	XPO1	4	3	0	0	0	0	0	0	1/4
P05386	RLA1	0	2	0	0	0	2	0	0	1/4
Q07020	RL18	0	2	0	0	0	0	0	0	1/4
O76021	RL1D1	0	6	0	0	0	0	0	0	1/4
O95793	STAU1	0	4	0	0	0	0	0	0	1/4
P05387	RLA2	0	0	0	0	0	2	0	0	1/4
P25398	RS12	0	0	0	0	0	2	0	0	1/4
P62244	RS15A	0	2	0	0	0	0	0	0	1/4
P62847	RS24	0	3	0	0	0	0	0	0	1/4
Q14498	RBM39	0	3	0	0	0	0	0	0	1/4
Q96PK6	RBM14	0	3	0	0	0	0	0	0	1/4
Q9Y2W1	TR150	0	5	0	0	0	0	0	0	1/4
P38159	RBMX	0	4	0	0	0	0	0	0	1/4
O60812	HNRC1	0	0	0	0	0	0	0	3	1/4
Q06787	FMR1	0	3	0	0	0	0	0	0	1/4
Q8N7X1	RMXL3	0	3	0	0	0	0	0	0	1/4
P51116	FXR2	0	2	0	0	0	0	0	0	1/4
Q14974	IMB1	0	2	0	0	0	0	0	0	1/4
Q86UE4	LYRIC	0	2	0	0	0	0	0	0	1/4
Q96NH3	BROMI	0	2	0	0	0	0	0	0	1/4
Q9UN81	LORF1	0	2	0	0	0	0	0	0	1/4
P35579	MYH9	158	0	0	0	0	0	0	0	0/4
P35580	MYH10	118	0	0	0	0	0	0	0	0/4
P49750	YLPM1	0	0	31	0	20	0	0	0	0/4
P20700	LMNB1	0	0	0	0	0	0	6	0	0/4
Q06830	PRDX1	9	0	0	0	21	0	0	0	0/4
P63173	RL38	0	0	7	0	22	0	0	0	0/4
P35527	K1C9	0	0	0	0	0	0	29	0	0/4
Q9UBN7	HDAC6	5	0	0	0	12	0	0	0	0/4
Q15637	SF01	0	0	9	0	15	0	0	0	0/4
P30050	RL12	0	0	0	0	0	0	0	0	0/4
P08238	HS90B	5	0	0	0	12	0	0	0	0/4
Q07021	C1QBP	0	0	11	0	7	0	0	0	0/4
Q15233	NONO	0	0	0	0	15	0	0	0	0/4
P08670	VIME	14	0	0	0	0	0	0	0	0/4
P61313	RL15	0	0	0	0	0	0	0	0	0/4
P25705	ATPA	3	0	0	0	10	0	0	0	0/4
O43175	SERA	0	0	0	0	11	0	0	0	0/4
P07900	HS90A	4	0	0	0	7	0	0	0	0/4
P04264	K2C1	0	0	0	0	0	0	9	0	0/4
P06748	NPM	0	0	0	0	0	0	0	0	0/4
P49841	GSK3B	0	0	0	0	0	0	0	0	0/4
P55081	MFAP1	0	0	0	0	9	0	0	0	0/4
Q16630	CPSF6	0	2	0	0	7	0	0	0	0/4
Q9UHX1	PUF60	0	0	0	0	9	0	0	0	0/4
P10412	H14	0	0	0	0	0	0	0	0	0/4
P23284	PPIB	0	0	0	0	8	0	0	0	0/4
P42766	RL35	0	0	0	0	0	0	0	0	0/4
P55060	XPO2	6	2	0	0	0	0	0	0	0/4
P62906	RL10A	0	0	0	0	0	0	0	0	0/4
Q14331	FRG1	0	0	0	0	8	0	0	0	0/4
Q96I25	SPF45	0	0	0	0	8	0	0	0	0/4
P14923	PLAK	0	0	0	0	0	0	7	0	0/4
P50402	EMD	0	0	0	0	0	0	0	0	0/4
Q02413	DSG1	0	0	0	0	0	0	7	0	0/4
Q17RW2	COOA1	0	0	0	0	0	0	0	0	0/4
Q58FF8	H90B2	0	0	0	0	7	0	0	0	0/4
Q6Y7W6	PERQ2	0	0	4	0	3	0	0	0	0/4
Q9P2I0	CPSF2	0	0	0	0	0	0	0	0	0/4
P35908	K22E	0	0	0	0	0	0	6	0	0/4
P62140	PP1B	0	0	0	0	6	0	0	0	0/4
Q9Y520	PRC2C	0	0	3	0	3	0	0	0	0/4
P15924	DESP	0	0	0	0	0	0	5	0	0/4
P11387	TOP1	0	0	0	0	5	0	0	0	0/4
P32119	PRDX2	0	0	0	0	3	0	0	0	0/4
P42167	LAP2B	0	0	0	0	0	0	0	0	0/4
P43243	MATR3	0	0	0	0	0	0	0	0	0/4
P49411	EFTU	0	0	0	0	5	0	0	0	0/4
P50991	TCPD	0	0	0	0	5	0	0	0	0/4
P61160	ARP2	0	0	0	0	0	0	0	0	0/4
P62136	PP1A	0	0	0	0	5	0	0	0	0/4
P62854	RS26	0	0	0	0	2	0	0	0	0/4
Q02543	RL18A	0	0	0	0	0	0	0	0	0/4
Q03252	LMNB2	0	0	0	0	0	0	0	0	0/4
Q10570	CPSF1	0	0	0	0	0	0	0	0	0/4
Q8NC51	PAIRB	0	0	2	0	3	0	0	0	0/4
P02545	LMNA	0	0	0	0	0	0	0	0	0/4
P40429	RL13A	0	0	0	0	0	0	0	0	0/4
P42166	LAP2A	0	0	0	0	0	0	0	0	0/4
P42694	HELZ	0	0	4	0	0	0	0	0	0/4
P60660	MYL6	4	0	0	0	0	0	0	0	0/4
P60866	RS20	0	0	0	0	4	0	0	0	0/4
Q00325	MPCP	0	0	0	0	0	0	0	0	0/4
Q13151	ROA0	0	0	0	0	0	0	0	0	0/4
Q15393	SF3B3	0	0	0	0	4	0	0	0	0/4
Q8TD57	DYH3	0	0	0	0	4	0	0	0	0/4
Q9NVI7	ATD3A	0	0	0	0	4	0	0	0	0/4
P07197	NFM	3	0	0	0	0	0	0	0	0/4
P32969	RL9	0	0	0	0	0	0	0	0	0/4
P39060	COIA1	0	0	0	0	0	0	0	0	0/4
P49327	FAS	0	0	0	0	0	0	0	0	0/4
P61619	S61A1	3	0	0	0	0	0	0	0	0/4
P62736	ACTA	3	0	0	0	0	0	0	0	0/4
Q16643	DREB	3	0	0	0	0	0	0	0	0/4
Q8IWX8	CHERP	0	0	0	0	3	0	0	0	0/4
Q8WUA2	PPIL4	0	0	0	0	3	0	0	0	0/4
Q92804	RBP56	0	0	0	0	0	0	0	0	0/4
Q9BU76	MMTA2	0	0	0	0	0	0	0	0	0/4
Q9UBV8	PEF1	0	0	0	0	3	0	0	0	0/4
Q9Y305	ACOT9	0	0	0	0	3	0	0	0	0/4
Q9Y383	LC7L2	0	0	0	0	3	0	0	0	0/4
O60573	IF4E2	0	0	0	0	2	0	0	0	0/4
O75340	PDCD6	0	0	0	0	2	0	0	0	0/4
P04406	G3P	0	0	0	0	2	0	0	0	0/4
P04844	RPN2	2	0	0	0	0	0	0	0	0/4
P14174	MIF	0	0	0	0	0	0	0	0	0/4
P14625	ENPL	0	0	0	0	2	0	0	0	0/4
P35030	TRY3	0	0	0	0	2	0	0	0	0/4
P35080	PROF2	0	0	0	0	2	0	0	0	0/4
P35520	CBS	0	0	0	0	2	0	0	0	0/4
P35637	FUS	0	0	0	0	0	0	0	0	0/4
P37108	SRP14	0	0	0	0	0	0	0	0	0/4
P40939	ECHA	2	0	0	0	0	0	0	0	0/4
P42336	PK3CA	0	0	0	0	2	0	0	0	0/4
P51114	FXR1	0	2	0	0	0	0	0	0	0/4
P62857	RS28	0	0	0	0	2	0	0	0	0/4
P62910	RL32	0	0	0	0	0	0	0	0	0/4
Q5T9A4	ATD3B	0	0	0	0	2	0	0	0	0/4
Q6NWY9	PR40B	0	0	0	0	0	0	0	0	0/4
Q9BQ67	GRWD1	0	0	0	0	0	0	0	0	0/4
Q9BRP1	PDD2L	0	0	0	0	2	0	0	0	0/4
Q9BVP2	GNL3	0	0	0	0	0	0	0	0	0/4
Q9NTG1	PKDRE	0	0	0	0	0	0	0	0	0/4
Q9NZT1	CALL5	0	0	0	0	0	0	2	0	0/4
Q9Y2Q0	AT8A1	0	0	0	0	2	0	0	0	0/4
P29692	EF1D	0	0	0	0	0	0	0	0	0/4
P46779	RL28	0	0	0	0	0	0	0	0	0/4
A6NHL2	TBAL3	0	0	0	0	0	0	0	0	0/4
A8MW92	P20L1	0	0	0	0	0	0	0	0	0/4
E9PAV3	NACAM	0	0	0	0	0	0	0	0	0/4
O00159	MYO1C	0	0	0	0	0	0	0	0	0/4
O14617	AP3D1	0	0	0	0	0	0	0	0	0/4
O14979	HNRDL	0	0	0	0	0	0	0	0	0/4
O15226	NKRF	0	0	0	0	0	0	0	0	0/4
O15234	CASC3	0	0	0	0	0	0	0	0	0/4
O43684	BUB3	0	0	0	0	0	0	0	0	0/4
O60902	SHOX2	0	0	0	0	0	0	0	0	0/4
O75494	SRS10	0	0	0	0	0	0	0	0	0/4
O75533	SF3B1	0	0	0	0	0	0	0	0	0/4
O75694	NU155	0	0	0	0	0	0	0	0	0/4
O75962	TRIO	0	0	0	0	0	0	0	0	0/4
O95232	LC7L3	0	0	0	0	0	0	0	0	0/4
O95782	AP2A1	0	0	0	0	0	0	0	0	0/4
O95831	AIFM1	0	0	0	0	0	0	0	0	0/4
P00338	LDHA	0	0	0	0	0	0	0	0	0/4
P00390	GSHR	0	0	0	0	0	0	0	0	0/4
P00558	PGK1	0	0	0	0	0	0	0	0	0/4
P02786	TFR1	0	0	0	0	0	0	0	0	0/4
P04075	ALDOA	0	0	0	0	0	0	0	0	0/4
P04181	OAT	0	0	0	0	0	0	0	0	0/4
P04843	RPN1	0	0	0	0	0	0	0	0	0/4
P05023	AT1A1	0	0	0	0	0	0	0	0	0/4
P05109	S10A8	0	0	0	0	0	0	0	0	0/4
P05198	IF2A	0	0	0	0	0	0	0	0	0/4
P06454	PTMA	0	0	0	0	0	0	0	0	0/4
P06702	S10A9	0	0	0	0	0	0	0	0	0/4
P07195	LDHB	0	0	0	0	0	0	0	0	0/4
P07305	H10	0	0	0	0	0	0	0	0	0/4
P07355	ANXA2	0	0	0	0	0	0	0	0	0/4
P07737	PROF1	0	0	0	0	0	0	0	0	0/4
P07814	SYEP	0	0	0	0	0	0	0	0	0/4
P07910	HNRPC	0	0	0	0	0	0	0	0	0/4
P08243	ASNS	0	0	0	0	0	0	0	0	0/4
P08559	ODPA	0	0	0	0	0	0	0	0	0/4
P08579	RU2B	0	0	0	0	0	0	0	0	0/4
P08865	RSSA	0	0	0	0	0	0	0	0	0/4
P09874	PARP1	0	0	0	0	0	0	0	0	0/4
P10599	THIO	0	0	0	0	0	0	0	0	0/4
P11177	ODPB	0	0	0	0	0	0	0	0	0/4
P11511	CP19A	0	0	0	0	0	0	0	0	0/4
P11586	C1TC	0	0	0	0	0	0	0	0	0/4
P12268	IMDH2	0	0	0	0	0	0	0	0	0/4
P13010	XRCC5	0	0	0	0	0	0	0	0	0/4
P13639	EF2	0	0	0	0	0	0	0	0	0/4
P13797	PLST	0	0	0	0	0	0	0	0	0/4
P13929	ENOB	0	0	0	0	0	0	0	0	0/4
P14866	HNRPL	0	0	0	0	0	0	0	0	0/4
P14868	SYDC	0	0	0	0	0	0	0	0	0/4
P16152	CBR1	0	0	0	0	0	0	0	0	0/4
P17812	PYRG1	0	0	0	0	0	0	0	0	0/4
P17987	TCPA	0	0	0	0	0	0	0	0	0/4
P20929	NEBU	0	0	0	0	0	0	0	0	0/4
P21796	VDAC1	0	0	0	0	0	0	0	0	0/4
P22102	PUR2	0	0	0	0	0	0	0	0	0/4
P22234	PUR6	0	0	0	0	0	0	0	0	0/4
P22314	UBA1	0	0	0	0	0	0	0	0	0/4
P22695	QCR2	0	0	0	0	0	0	0	0	0/4
P23526	SAHH	0	0	0	0	0	0	0	0	0/4
P23528	COF1	0	0	0	0	0	0	0	0	0/4
P24043	LAMA2	0	0	0	0	0	0	0	0	0/4
P24534	EF1B	0	0	0	0	0	0	0	0	0/4
P24752	THIL	0	0	0	0	0	0	0	0	0/4
P25205	MCM3	0	0	0	0	0	0	0	0	0/4
P26196	DDX6	0	0	0	0	0	0	0	0	0/4
P26599	PTBP1	0	0	0	0	0	0	0	0	0/4
P26639	SYTC	0	0	0	0	0	0	0	0	0/4
P26641	EF1G	0	0	0	0	0	0	0	0	0/4
P27708	PYR1	0	0	0	0	0	0	0	0	0/4
P30048	PRDX3	0	0	0	0	0	0	0	0	0/4
P31040	SDHA	0	0	0	0	0	0	0	0	0/4
P31151	S10A7	0	0	0	0	0	0	0	0	0/4
P31689	DNJA1	0	0	0	0	0	0	0	0	0/4
P31942	HNRH3	0	0	0	0	0	0	0	0	0/4
P33778	H2B1B	0	0	0	0	0	0	0	0	0/4
P33991	MCM4	0	0	0	0	0	0	0	0	0/4
P33992	MCM5	0	0	0	0	0	0	0	0	0/4
P33993	MCM7	0	0	0	0	0	0	0	0	0/4
P35232	PHB	0	0	0	0	0	0	0	0	0/4
P35606	COPB2	0	0	0	0	0	0	0	0	0/4
P36873	PP1G	0	0	0	0	0	0	0	0	0/4
P38919	IF4A3	0	0	0	0	0	0	0	0	0/4
P40227	TCPZ	0	0	0	0	0	0	0	0	0/4
P40926	MDHM	0	0	0	0	0	0	0	0	0/4
P41250	SYG	0	0	0	0	0	0	0	0	0/4
P41252	SYIC	0	0	0	0	0	0	0	0	0/4
P42677	RS27	0	0	0	0	0	0	0	0	0/4
P42704	LPPRC	0	0	0	0	0	0	0	0	0/4
P45880	VDAC2	0	0	0	0	0	0	0	0	0/4
P46777	RL5	0	0	0	0	0	0	0	0	0/4
P46778	RL21	0	0	0	0	0	0	0	0	0/4
P46783	RS10	0	0	0	0	0	0	0	0	0/4
P47755	CAZA2	0	0	0	0	0	0	0	0	0/4
P48444	COPD	0	0	0	0	0	0	0	0	0/4
P49368	TCPG	0	0	0	0	0	0	0	0	0/4
P49915	GUAA	0	0	0	0	0	0	0	0	0/4
P50213	IDH3A	0	0	0	0	0	0	0	0	0/4
P50990	TCPQ	0	0	0	0	0	0	0	0	0/4
P51149	RAB7A	0	0	0	0	0	0	0	0	0/4
P51587	BRCA2	0	0	0	0	0	0	0	0	0/4
P51991	ROA3	0	0	0	0	0	0	0	0	0/4
P52209	6PGD	0	0	0	0	0	0	0	0	0/4
P52292	IMA1	0	0	0	0	0	0	0	0	0/4
P52907	CAZA1	0	0	0	0	0	0	0	0	0/4
P53396	ACLY	0	0	0	0	0	0	0	0	0/4
P53621	COPA	0	0	0	0	0	0	0	0	0/4
P53999	TCP4	0	0	0	0	0	0	0	0	0/4
P54886	P5CS	0	0	0	0	0	0	0	0	0/4
P55209	NP1L1	0	0	0	0	0	0	0	0	0/4
P57088	TMM33	0	0	0	0	0	0	0	0	0/4
P60842	IF4A1	0	0	0	0	0	0	0	0	0/4
P61221	ABCE1	0	0	0	0	0	0	0	0	0/4
P61353	RL27	0	0	0	0	0	0	0	0	0/4
P62191	PRS4	0	0	0	0	0	0	0	0	0/4
P62258	1433E	0	0	0	0	0	0	0	0	0/4
P62805	H4	0	0	0	0	0	0	0	0	0/4
P62820	RAB1A	0	0	0	0	0	0	0	0	0/4
P62826	RAN	0	0	0	0	0	0	0	0	0/4
P62987	RL40	0	0	0	0	0	0	0	0	0/4
P62995	TRA2B	0	0	0	0	0	0	0	0	0/4
P63104	1433Z	0	0	0	0	0	0	0	0	0/4
P78371	TCPB	0	0	0	0	0	0	0	0	0/4
P78527	PRKDC	0	0	0	0	0	0	0	0	0/4
Q00577	PURA	0	0	0	0	0	0	0	0	0/4
Q00610	CLH1	0	0	0	0	0	0	0	0	0/4
Q01081	U2AF1	0	0	0	0	0	0	0	0	0/4
Q01130	SRSF2	0	0	0	0	0	0	0	0	0/4
Q04637	IF4G1	0	0	0	0	0	0	0	0	0/4
Q07666	KHDR1	0	0	0	0	0	0	0	0	0/4
Q07955	SRSF1	0	0	0	0	0	0	0	0	0/4
Q08170	SRSF4	0	0	0	0	0	0	0	0	0/4
Q08J23	NSUN2	0	0	0	0	0	0	0	0	0/4
Q09161	NCBP1	0	0	0	0	0	0	0	0	0/4
Q12926	ELAV2	0	0	0	0	0	0	0	0	0/4
Q12931	TRAP1	0	0	0	0	0	0	0	0	0/4
Q13148	TADBP	0	0	0	0	0	0	0	0	0/4
Q13162	PRDX4	0	0	0	0	0	0	0	0	0/4
Q13242	SRSF9	0	0	0	0	0	0	0	0	0/4
Q13243	SRSF5	0	0	0	0	0	0	0	0	0/4
Q13247	SRSF6	0	0	0	0	0	0	0	0	0/4
Q13263	TIF1B	0	0	0	0	0	0	0	0	0/4
Q13428	TCOF	0	0	0	0	0	0	0	0	0/4
Q13435	SF3B2	0	0	0	0	0	0	0	0	0/4
Q13439	GOGA4	0	0	0	0	0	0	0	0	0/4
Q13501	SQSTM	0	0	0	0	0	0	0	0	0/4
Q13595	TRA2A	0	0	0	0	0	0	0	0	0/4
Q13642	FHL1	0	0	0	0	0	0	0	0	0/4
Q13838	DX39B	0	0	0	0	0	0	0	0	0/4
Q13895	BYST	0	0	0	0	0	0	0	0	0/4
Q13939	CALI	0	0	0	0	0	0	0	0	0/4
Q14240	IF4A2	0	0	0	0	0	0	0	0	0/4
Q14247	SRC8	0	0	0	0	0	0	0	0	0/4
Q14566	MCM6	0	0	0	0	0	0	0	0	0/4
Q14596	NBR1	0	0	0	0	0	0	0	0	0/4
Q14677	EPN4	0	0	0	0	0	0	0	0	0/4
Q14694	UBP10	0	0	0	0	0	0	0	0	0/4
Q15029	U5S1	0	0	0	0	0	0	0	0	0/4
Q15046	SYK	0	0	0	0	0	0	0	0	0/4
Q15084	PDIA6	0	0	0	0	0	0	0	0	0/4
Q15417	CNN3	0	0	0	0	0	0	0	0	0/4
Q15758	AAAT	0	0	0	0	0	0	0	0	0/4
Q16891	MIC60	0	0	0	0	0	0	0	0	0/4
Q3MHD2	LSM12	0	0	0	0	0	0	0	0	0/4
Q53F19	CQ085	0	0	0	0	0	0	0	0	0/4
Q5H9J7	BEX5	0	0	0	0	0	0	0	0	0/4
Q5SSJ5	HP1B3	0	0	0	0	0	0	0	0	0/4
Q6P1X5	TAF2	0	0	0	0	0	0	0	0	0/4
Q6PI48	SYDM	0	0	0	0	0	0	0	0	0/4
Q6UB35	C1TM	0	0	0	0	0	0	0	0	0/4
Q6ZN17	LN28B	0	0	0	0	0	0	0	0	0/4
Q7Z2W4	ZCCHV	0	0	0	0	0	0	0	0	0/4
Q86V81	THOC4	0	0	0	0	0	0	0	0	0/4
Q86XA9	HTR5A	0	0	0	0	0	0	0	0	0/4
Q86YQ8	CPNE8	0	0	0	0	0	0	0	0	0/4
Q8IWJ2	GCC2	0	0	0	0	0	0	0	0	0/4
Q8N1G4	LRC47	0	0	0	0	0	0	0	0	0/4
Q8N3K9	CMYA5	0	0	0	0	0	0	0	0	0/4
Q8NCW5	NNRE	0	0	0	0	0	0	0	0	0/4
Q8NI27	THOC2	0	0	0	0	0	0	0	0	0/4
Q8TD26	CHD6	0	0	0	0	0	0	0	0	0/4
Q8WXF1	PSPC1	0	0	0	0	0	0	0	0	0/4
Q92526	TCPW	0	0	0	0	0	0	0	0	0/4
Q96AG4	LRC59	0	0	0	0	0	0	0	0	0/4
Q96EP5	DAZP1	0	0	0	0	0	0	0	0	0/4
Q96GA3	LTV1	0	0	0	0	0	0	0	0	0/4
Q96GY0	ZC21A	0	0	0	0	0	0	0	0	0/4
Q96HS1	PGAM5	0	0	0	0	0	0	0	0	0/4
Q96I24	FUBP3	0	0	0	0	0	0	0	0	0/4
Q96SB4	SRPK1	0	0	0	0	0	0	0	0	0/4
Q99623	PHB2	0	0	0	0	0	0	0	0	0/4
Q99729	ROAA	0	0	0	0	0	0	0	0	0/4
Q99832	TCPH	0	0	0	0	0	0	0	0	0/4
Q9BUJ2	HNRL1	0	0	0	0	0	0	0	0	0/4
Q9BY77	PDIP3	0	0	0	0	0	0	0	0	0/4
Q9H082	RB33B	0	0	0	0	0	0	0	0	0/4
Q9H089	LSG1	0	0	0	0	0	0	0	0	0/4
Q9H2U1	DHX36	0	0	0	0	0	0	0	0	0/4
Q9H3N1	TMX1	0	0	0	0	0	0	0	0	0/4
Q9H5I5	PIEZ2	0	0	0	0	0	0	0	0	0/4
Q9H853	TBA4B	0	0	0	0	0	0	0	0	0/4
Q9HA64	KT3K	0	0	0	0	0	0	0	0	0/4
Q9NR99	MXRA5	0	0	0	0	0	0	0	0	0/4
Q9NUD5	ZCHC3	0	0	0	0	0	0	0	0	0/4
Q9NVP1	DDX18	0	0	0	0	0	0	0	0	0/4
Q9NWB6	ARGL1	0	0	0	0	0	0	0	0	0/4
Q9NX00	TM160	0	0	0	0	0	0	0	0	0/4
Q9NX58	LYAR	0	0	0	0	0	0	0	0	0/4
Q9NX63	MIC19	0	0	0	0	0	0	0	0	0/4
Q9NYF8	BCLF1	0	0	0	0	0	0	0	0	0/4
Q9NYY3	PLK2	0	0	0	0	0	0	0	0	0/4
Q9NZB2	F120A	0	0	0	0	0	0	0	0	0/4
Q9P035	HACD3	0	0	0	0	0	0	0	0	0/4
Q9P258	RCC2	0	0	0	0	0	0	0	0	0/4
Q9UHB6	LIMA1	0	0	0	0	0	0	0	0	0/4
Q9UJZ1	STML2	0	0	0	0	0	0	0	0	0/4
Q9UKA9	PTBP2	0	0	0	0	0	0	0	0	0/4
Q9UNF1	MAGD2	0	0	0	0	0	0	0	0	0/4
Q9UQ35	SRRM2	0	0	0	0	0	0	0	0	0/4
Q9UQ80	PA2G4	0	0	0	0	0	0	0	0	0/4
Q9Y230	RUVB2	0	0	0	0	0	0	0	0	0/4
Q9Y265	RUVB1	0	0	0	0	0	0	0	0	0/4
Q9Y285	SYFA	0	0	0	0	0	0	0	0	0/4
Q9Y2L1	RRP44	0	0	0	0	0	0	0	0	0/4
Q9Y421	FA32A	0	0	0	0	0	0	0	0	0/4
Q9Y512	SAM50	0	0	0	0	0	0	0	0	0/4
Q9Y5A9	YTHD2	0	0	0	0	0	0	0	0	0/4
Q9Y5X4	NR2E3	0	0	0	0	0	0	0	0	0/4

## Sheet: Fig1L,M_WT F17A DKO
Comparative analysis of interactomes for GFP-N, GFP-N-F17A in HEK293T WT cells, and GFP-N in HEK293T G3BP1/2 DKO cells (Figure 1L, 1M)
Norm. SC: nomalized spectral counts. Interactors consistently identified in all three independent MS analyses are designated as high-confidence interactors. Subsequently, the alterations in the interactions of these interactors between N-WT and N-F17A, as well as between N-WT in HEK293T and HEK293T G3BP1/2 DKO cells, are assessed through log2 fold change and p-value analyses. The p-values are cal…
UniProt ID	Gene	Norm. SC R2-GFP-N	Norm. SC R2-GFP-N in G3BP1/2 DKO	Norm. SC R3-GFP-N	Norm. SC R3-GFP-N-F17A-1	Norm. SC R3-GFP-N-F17A-2	Norm. SC R3-GFP-N in G3BP1/2 DKO-1	Norm. SC R3-GFP-N in G3BP1/2 DKO-2	Norm. SC R4-GFP-N	Norm. SC R4-GFP-N-F17A	Norm. SC R4-GFP-N in G3BP1/2 DKO	Detected in three indepenent MS?	Log2FC Averg. N-F17A v.s. N-WT	P. value N-F17A v.s. N-WT	Log2FC Averg. N in G3BP1/2 DKO cells v.s. in WT cells	P. value N in G3BP1/2 DKO cells v.s. in WT cells
CU_ACGFP-N	ACGFP-N	340	340	340	340	340	340	340	340	340	340	3/3	0	1	0	1
Q13283	G3BP1	67.6777	0.1	9.67821	0.00971429	0.0110533	0.00965361	0.00917927	9.34637	0.0158434	0.0154475	3/3	-9.6463	3.6718e-10	-9.66376	1.35837e-27
Q9UN86	G3BP2	25.782	0.1	3.71373	0.00971429	0.0110533	0.00965361	0.00917927	4.46549	0.0158434	0.0154475	3/3	-8.36986	6.1983e-05	-8.35834	1.44803e-11
P0DMV8	HS71A	126.493	95	20.7069	18.5543	12.8218	12.067	16.5227	10.0733	10.1398	8.49614	3/3	-0.280124	0.300699	-0.440855	0.0170931
P11142	HSP7C	69.2891	107	12.9418	12.0457	9.83745	15.2527	13.7689	7.37324	6.49581	8.34166	3/3	-0.22733	0.534178	0.282837	0.00643779
P34931	HS71L	62.0379	38	10.0158	9.71429	6.41092	5.79216	8.99568	5.91936	5.86207	4.32531	3/3	-0.233937	0.566773	-0.526218	0.0120491
P38646	GRP75	28.1991	20	5.96448	10.5886	7.84785	5.59909	5.14039	1.14233	8.39702	1.69923	3/3	1.36728	0.0277249	-0.0571183	0.296271
P17066	HSP76	43.5071	41	5.96448	5.34286	3.86866	3.76491	4.86501	3.53085	3.96086	4.47978	3/3	-0.20585	0.66886	-0.174987	0.751698
Q13885	TBB2A	18.5308	24	3.60119	5.05143	2.9844	3.28223	3.94708	1.55773	2.21808	3.0895	3/3	0.242349	0.731788	0.339888	0.340891
P11021	GRP78	22.5592	36	5.17672	3.10857	3.09493	5.21295	5.23218	2.18082	0.792171	3.39846	3/3	-0.979634	0.206973	0.334931	0.0874958
P07437	TBB5	20.1422	25	2.7009	3.88571	2.3212	2.50994	3.02916	1.66158	2.21808	3.24398	3/3	0.240977	0.729188	0.334153	0.381815
Q92499	DDX1	16.1137	22	4.27642	6.31429	3.42653	4.8268	5.41577	1.86927	0.792171	0.926851	3/3	-0.332011	0.980676	-0.011857	0.413903
P48741	HSP77	21.7536	20	4.05134	3.69143	2.76333	2.22033	3.30454	2.90776	2.85182	3.0895	3/3	-0.23808	0.705256	-0.298841	0.698487
Q13509	TBB3	5.63981	10	2.58836	4.17714	1.43693	2.70301	3.21274	0.623091	0.475303	1.39028	3/3	-0.183054	0.933069	0.589609	0.251508
Q9Y3I0	RTCB	3.22275	0.1	3.48866	5.63429	1.658	5.01988	3.48812	1.03849	0.0158434	0.617901	3/3	-2.13871	0.856516	-1.30862	0.434212
P62269	RS18	12.891	16	2.47582	2.62286	1.658	2.4134	2.75378	1.76542	0.950606	1.2358	3/3	-0.462777	0.66695	-0.0215482	0.658309
P62851	RS25	8.86256	14	1.8006	1.94286	1.43693	1.54458	2.29482	2.07697	1.42591	2.62608	3/3	-0.252793	0.787458	0.281675	0.297891
P16403	H12	0.0805687	8	2.58836	2.23429	1.9896	2.89608	3.21274	1.45388	0.950606	1.2358	3/3	-0.401591	0.671319	1.71825	0.0392224
Q08211	DHX9	6.4455	11	0.787761	2.42857	0.773732	1.64111	1.65227	0.830788	0.0158434	0.0154475	3/3	-1.37139	0.731662	-0.712608	0.310483
P67809	YBOX1	8.05687	18	1.35045	2.81714	0.884265	1.25497	2.11123	0.311546	0.0158434	0.617901	3/3	-1.28253	0.785668	0.671624	0.0508982
Q8NCA5	FA98A	2.41706	11	2.58836	2.72	1.54746	2.4134	3.48812	0.311546	0.0158434	0.0154475	3/3	-1.65602	0.699527	-0.454594	0.0449274
P68104	EF1A1	6.4455	13	0.450149	1.36	0.994798	1.54458	0.917927	0.72694	0.0158434	0.772376	3/3	-0.926916	0.709234	0.976582	0.117342
P61247	RS3A	4.02844	15	0.900299	2.33143	0.994798	1.83419	2.01944	1.35003	0.792171	0.926851	3/3	0.249211	0.719233	0.886558	0.0161444
P62701	RS4X	7.25118	13	2.02567	2.23429	1.10533	1.73765	2.29482	0.415394	0.0158434	0.463426	3/3	-1.81501	0.690623	0.239699	0.246577
Q9NR30	DDX21	5.63981	5	1.35045	2.33143	1.43693	1.44804	2.01944	0.519243	0.0158434	0.0154475	3/3	-1.38571	0.831135	-1.14087	0.840387
P62753	RS6	0.0805687	6	0.900299	2.81714	0.884265	1.73765	1.1933	1.86927	0.633737	1.2358	3/3	0.0197707	0.813997	1.74418	0.0780208
P05141	ADT2	3.22275	13	1.35045	1.74857	0.994798	1.25497	1.74406	1.03849	0.475303	0.463426	3/3	-0.398595	0.843441	0.277826	0.0357257
Q00839	HNRPU	3.22275	10	0.562687	2.04	0.442133	1.44804	1.1933	1.24618	1.10904	1.2358	3/3	0.44737	0.61621	1.01746	0.068208
P12235	ADT1	3.22275	13	1.23791	1.36	0.884265	1.15843	1.1933	1.03849	0.475303	0.463426	3/3	-0.492406	0.749924	0.17485	0.0380217
Q05639	EF1A2	6.4455	8	0.225075	0.971429	0.773732	1.25497	0.367171	0.415394	0.0158434	0.463426	3/3	-0.273796	0.576765	0.913697	0.587899
P62249	RS16	1.61137	4	0.675224	1.84571	0.773732	1.15843	1.74406	0.0103849	0.316869	0.463426	3/3	2.19285	0.44191	2.23481	0.198983
O00571	DDX3X	0.0805687	2	0.675224	1.65143	0.0110533	1.15843	1.37689	0.0103849	0.0158434	0.617901	3/3	-1.34438	0.855358	3.08379	0.130516
Q9Y224	CN166	0.0805687	4	1.35045	2.04	0.663199	1.44804	2.20302	0.0103849	0.475303	0.30895	3/3	1.69517	0.847257	2.83379	0.0768864
P84098	RL19	6.4455	8	0.450149	0.971429	0.663199	0.772288	0.826134	0.934637	1.10904	0.926851	3/3	0.638525	0.670034	0.488587	0.650627
P62899	RL31	2.41706	7	0.787761	0.874286	0.663199	0.772288	1.00972	0.830788	0.792171	0.772376	3/3	-0.0555461	0.971901	0.439607	0.188933
P62241	RS8	2.41706	8	0.900299	0.777143	0.0110533	0.868825	1.1933	0.311546	0.475303	0.30895	3/3	-1.98356	0.642369	0.517457	0.106639
P62424	RL7A	3.22275	2	0.562687	1.16571	0.331599	0.772288	0.917927	1.03849	0.0158434	0.926851	3/3	-1.91551	0.73368	0.0776232	0.719406
P62263	RS14	1.61137	5	1.12537	0.874286	0.331599	0.965361	0.826134	0.0103849	0.0158434	0.617901	3/3	-0.505904	0.574647	1.71531	0.209163
P31943	HNRH1	4.02844	8	0.337612	0.777143	0.0110533	0.386144	0.642549	0.623091	0.0158434	0.463426	3/3	-3.00916	0.731979	0.421222	0.282489
P52597	HNRPF	3.22275	9	0.225075	0.874286	0.0110533	0.193072	0.458963	0.623091	0.0158434	0.617901	3/3	-2.56255	0.902482	0.569069	0.111083
P62081	RS7	0.0805687	6	0.450149	0.68	0.331599	0.289608	0.458963	0.72694	0.316869	0.0154475	3/3	-0.347927	0.86192	0.0134712	0.0523361
P46776	RL27A	1.61137	0.1	0.787761	0.582857	0.331599	0.386144	0.367171	0.311546	0.0158434	0.0154475	3/3	-1.99347	0.564796	-2.61854	0.193325
P62917	RL8	0.0805687	2	0.0112537	0.291429	0.0110533	0.48268	0.275378	0.519243	0.316869	0.30895	3/3	1.31874	0.942568	3.48003	0.234811
P11940	PABP1	20.9479	32	2.7009	3.59429	1.3264	2.89608	2.84557	0.0103849	0.0158434	0.0154475	2/3
P19338	NUCL	3.22275	25	1.57552	3.30286	1.87906	3.08915	4.49784	0.0103849	0.0158434	0.0154475	2/3
Q13310	PABP4	17.7251	24	1.57552	2.52571	1.3264	1.44804	1.1933	0.0103849	0.0158434	0.0154475	2/3
P15880	RS2	0.0805687	12	1.23791	2.42857	0.442133	1.3515	2.38661	0.0103849	0.0158434	0.0154475	2/3
Q3ZCM7	TBB8	1.61137	0.1	1.12537	2.04	0.994798	1.0619	1.37689	0.0103849	0.0158434	0.0154475	2/3
P17844	DDX5	1.61137	0.1	0.787761	1.45714	0.552666	1.54458	1.46868	0.0103849	0.0158434	0.0154475	2/3
P16989	YBOX3	6.4455	11	0.450149	1.36	0.331599	0.868825	1.1933	0.0103849	0.0158434	0.0154475	2/3
Q9NZI8	IF2B1	4.02844	5	0.0112537	1.55429	0.552666	0.965361	0.642549	0.0103849	0.0158434	0.0154475	2/3
Q92841	DDX17	2.41706	0.1	0.675224	0.971429	0.442133	0.675752	0.826134	0.0103849	0.0158434	0.0154475	2/3
P05388	RLA0	0.0805687	3	0.900299	1.36	0.221066	0.675752	1.46868	0.0103849	0.0158434	0.0154475	2/3
P08708	RS17	0.0805687	2	0.787761	1.26286	0.0110533	1.15843	1.74406	0.0103849	0.0158434	0.0154475	2/3
P22626	ROA2	1.61137	0.1	0.900299	1.55429	0.442133	0.868825	1.56048	0.0103849	0.0158434	0.0154475	2/3
Q6UN15	FIP1	1.61137	0.1	1.01284	0.777143	0.773732	0.579216	1.10151	0.0103849	0.0158434	0.0154475	2/3
P46782	RS5	1.61137	0.1	0.562687	0.68	0.331599	0.386144	0.275378	0.0103849	0.0158434	0.0154475	2/3
P62913	RL11	0.0805687	6	0.675224	0.291429	0.331599	0.48268	0.550756	0.0103849	0.0158434	0.0154475	2/3
P26368	U2AF2	0.0805687	4	0.225075	0.00971429	0.442133	0.00965361	0.275378	0.0103849	0.0158434	0.0154475	2/3
O43390	HNRPR	0.0805687	4	0.0112537	0.388571	0.0110533	0.289608	0.183585	0.0103849	0.0158434	0.0154475	2/3
P36578	RL4	0.0805687	5	0.0112537	0.194286	0.0110533	0.193072	0.458963	0.0103849	0.0158434	0.0154475	2/3
Q9BQ39	DDX50	1.61137	0.1	0.225075	0.388571	0.0110533	0.193072	0.275378	0.0103849	0.0158434	0.0154475	2/3
P47914	RL29	0.0805687	2	0.0112537	0.194286	0.0110533	0.00965361	0.183585	0.0103849	0.0158434	0.0154475	2/3
P43243	MATR3	0.0805687	2	0.0112537	0.00971429	0.0110533	0.289608	0.00917927	0.0103849	0.0158434	0.0154475	2/3
Q14444	CAPR1	1.61137	0.1	0.0112537	0.00971429	0.0110533	0.00965361	0.00917927	0.0103849	0.0158434	0.0154475	2/3
P23246	SFPQ	3.22275	0.1	0.0112537	0.00971429	0.0110533	0.00965361	0.00917927	0.0103849	0.0158434	0.0154475	2/3
P10412	H14	0.0805687	8	0.0112537	0.00971429	0.0110533	0.00965361	0.00917927	0.0103849	0.0158434	0.0154475	2/3
P61160	ARP2	0.0805687	5	0.0112537	0.00971429	0.0110533	0.00965361	0.00917927	0.0103849	0.0158434	0.0154475	2/3
Q9BUF5	TBB6	0.0805687	0.1	1.23791	1.84571	0.663199	1.0619	1.1933	0.207697	0.316869	0.463426	2/3
P46781	RS9	0.0805687	0.1	1.46299	1.84571	0.331599	0.868825	2.20302	1.45388	0.0158434	0.617901	2/3
P39023	RL3	0.0805687	0.1	0.787761	2.23429	0.773732	1.25497	1.2851	1.55773	0.316869	0.617901	2/3
P12236	ADT3	0.0805687	0.1	1.35045	1.55429	0.994798	1.25497	1.46868	1.03849	0.475303	0.463426	2/3
P61254	RL26	0.0805687	0.1	0.900299	1.65143	0.331599	1.25497	2.4784	0.623091	0.0158434	0.30895	2/3
P09661	RU2A	0.0805687	0.1	0.225075	1.16571	0.0110533	0.00965361	0.183585	0.311546	0.0158434	0.0154475	2/3
P35268	RL22	0.0805687	0.1	0.675224	0.874286	0.0110533	0.289608	0.917927	0.934637	0.0158434	0.463426	2/3
P26373	RL13	0.0805687	0.1	1.01284	1.16571	0.0110533	0.579216	1.10151	0.623091	0.316869	1.08133	2/3
P18124	RL7	0.0805687	0.1	0.450149	1.16571	0.442133	0.386144	1.83585	0.0103849	0.0158434	0.30895	2/3
P83881	RL36A	0.0805687	0.1	0.337612	0.68	0.0110533	1.25497	0.458963	0.415394	0.0158434	0.30895	2/3
P18621	RL17	0.0805687	0.1	0.0112537	0.874286	0.552666	0.772288	0.826134	0.415394	0.0158434	0.30895	2/3
P62750	RL23A	0.0805687	0.1	0.337612	0.777143	0.0110533	0.48268	0.826134	0.519243	0.0158434	0.30895	2/3
P0C0S8	H2A1	0.0805687	0.1	0.337612	0.582857	0.0110533	0.48268	0.734341	0.519243	0.316869	0.30895	2/3
P50914	RL14	0.0805687	0.1	0.0112537	1.45714	0.552666	0.48268	0.826134	0.207697	0.0158434	0.0154475	2/3
P62277	RS13	0.0805687	0.1	0.0112537	0.388571	0.221066	1.15843	0.367171	0.519243	0.0158434	0.0154475	2/3
P83731	RL24	0.0805687	0.1	0.562687	0.582857	0.0110533	0.00965361	0.550756	0.0103849	0.0158434	0.30895	2/3
P62979	RS27A	0.0805687	0.1	0.0112537	0.194286	0.0110533	0.00965361	0.183585	0.207697	0.475303	0.0154475	2/3
P61313	RL15	0.0805687	0.1	0.0112537	0.194286	0.0110533	0.289608	0.367171	0.0103849	0.0158434	0.772376	2/3
P62841	RS15	0.0805687	0.1	0.0112537	0.00971429	0.0110533	0.00965361	0.367171	0.830788	0.0158434	0.0154475	2/3
Q17RW2	COOA1	0.0805687	0.1	0.0112537	0.485714	0.0110533	0.00965361	0.00917927	0.0103849	0.316869	0.0154475	2/3
P48643	TCPE	0.0805687	0.1	0.900299	0.971429	0.442133	0.386144	1.10151	0.0103849	0.0158434	0.0154475	1/3
Q9H361	PABP3	0.0805687	0.1	1.35045	1.65143	0.442133	1.73765	1.65227	0.0103849	0.0158434	0.0154475	1/3
Q92945	FUBP2	0.0805687	0.1	0.0112537	0.485714	0.0110533	0.00965361	0.183585	0.0103849	0.0158434	0.0154475	1/3
P20700	LMNB1	0.0805687	0.1	0.0112537	3.49714	0.331599	0.00965361	0.00917927	0.0103849	0.0158434	0.0154475	1/3
P23396	RS3	0.0805687	0.1	0.562687	1.06857	0.0110533	0.48268	0.734341	0.0103849	0.0158434	0.0154475	1/3
Q71U36	TBA1A	0.0805687	0.1	0.450149	0.777143	0.221066	0.386144	0.917927	0.0103849	0.0158434	0.0154475	1/3
Q06830	PRDX1	0.0805687	0.1	0.0112537	0.291429	0.0110533	0.00965361	0.275378	0.0103849	0.0158434	0.0154475	1/3
O00425	IF2B3	0.0805687	0.1	0.0112537	0.874286	0.221066	0.289608	0.00917927	0.0103849	0.0158434	0.0154475	1/3
P62266	RS23	0.0805687	0.1	0.675224	0.68	0.0110533	0.289608	0.642549	0.0103849	0.0158434	0.0154475	1/3
P63173	RL38	0.0805687	0.1	0.0112537	0.00971429	0.0110533	0.289608	0.00917927	0.0103849	0.0158434	0.0154475	1/3
Q9Y6M1	IF2B2	0.0805687	0.1	0.0112537	0.00971429	0.552666	0.579216	0.458963	0.0103849	0.0158434	0.0154475	1/3
P09651	ROA1	0.0805687	0.1	0.450149	1.06857	0.0110533	0.579216	0.917927	0.0103849	0.0158434	0.0154475	1/3
P52272	HNRPM	0.0805687	0.1	0.0112537	0.777143	0.0110533	0.675752	0.550756	0.0103849	0.0158434	0.0154475	1/3
Q16629	SRSF7	0.0805687	0.1	0.337612	0.777143	0.331599	0.386144	0.734341	0.0103849	0.0158434	0.0154475	1/3
O60506	HNRPQ	0.0805687	0.1	0.225075	0.68	0.0110533	0.579216	0.550756	0.0103849	0.0158434	0.0154475	1/3
P84103	SRSF3	0.0805687	0.1	0.337612	0.582857	0.221066	0.289608	0.826134	0.0103849	0.0158434	0.0154475	1/3
Q9UBN7	HDAC6	0.0805687	0.1	0.0112537	0.291429	0.0110533	0.00965361	0.642549	0.0103849	0.0158434	0.0154475	1/3
P05455	LA	0.0805687	0.1	0.337612	0.388571	0.331599	0.386144	0.734341	0.0103849	0.0158434	0.0154475	1/3
O43809	CPSF5	0.0805687	0.1	0.0112537	0.00971429	0.0110533	0.00965361	0.183585	0.0103849	0.0158434	0.0154475	1/3
P27635	RL10	0.0805687	0.1	0.337612	0.971429	0.0110533	0.289608	0.642549	0.0103849	0.0158434	0.0154475	1/3
P30050	RL12	0.0805687	0.1	0.0112537	0.971429	0.331599	0.00965361	0.826134	0.0103849	0.0158434	0.0154475	1/3
P39019	RS19	0.0805687	0.1	0.225075	0.194286	0.0110533	0.386144	0.183585	0.0103849	0.0158434	0.0154475	1/3
Q15365	PCBP1	0.0805687	0.1	0.0112537	0.194286	0.0110533	0.193072	0.275378	0.0103849	0.0158434	0.0154475	1/3
P46109	CRKL	0.0805687	0.1	0.450149	0.00971429	0.0110533	0.00965361	0.642549	0.0103849	0.0158434	0.0154475	1/3
P62829	RL23	0.0805687	0.1	0.0112537	0.291429	0.0110533	0.00965361	0.642549	0.0103849	0.0158434	0.0154475	1/3
Q14103	HNRPD	0.0805687	0.1	0.337612	0.291429	0.221066	0.579216	0.275378	0.0103849	0.0158434	0.0154475	1/3
Q12905	ILF2	0.0805687	0.1	0.0112537	0.582857	0.0110533	0.193072	0.275378	0.0103849	0.0158434	0.0154475	1/3
Q92522	H1X	0.0805687	0.1	0.225075	0.00971429	0.0110533	0.386144	0.550756	0.0103849	0.0158434	0.0154475	1/3
O60763	USO1	0.0805687	0.1	1.01284	0.388571	0.0110533	0.193072	0.00917927	0.0103849	0.0158434	0.0154475	1/3
P34932	HSP74	0.0805687	0.1	0.450149	0.68	0.0110533	0.386144	0.00917927	0.0103849	0.0158434	0.0154475	1/3
P62280	RS11	0.0805687	0.1	0.225075	0.582857	0.0110533	0.00965361	0.183585	0.0103849	0.0158434	0.0154475	1/3
P62888	RL30	0.0805687	0.1	0.337612	0.388571	0.0110533	0.193072	0.458963	0.0103849	0.0158434	0.0154475	1/3
O43143	DHX15	0.0805687	0.1	0.0112537	0.194286	0.0110533	0.00965361	0.367171	0.0103849	0.0158434	0.0154475	1/3
P62861	RS30	0.0805687	0.1	0.0112537	0.00971429	0.0110533	0.289608	0.275378	0.0103849	0.0158434	0.0154475	1/3
Q7L2E3	DHX30	0.0805687	0.1	0.0112537	0.00971429	0.0110533	0.00965361	0.275378	0.0103849	0.0158434	0.0154475	1/3
Q12906	ILF3	0.0805687	0.1	0.0112537	0.291429	0.0110533	0.193072	0.00917927	0.0103849	0.0158434	0.0154475	1/3
P12956	XRCC6	0.0805687	0.1	0.0112537	0.194286	0.0110533	0.00965361	0.275378	0.0103849	0.0158434	0.0154475	1/3
Q6PKG0	LARP1	0.0805687	0.1	0.0112537	0.00971429	0.0110533	0.193072	0.00917927	0.0103849	0.0158434	0.0154475	1/3
P06748	NPM	0.0805687	0.1	0.0112537	0.485714	0.0110533	0.193072	0.183585	0.0103849	0.0158434	0.0154475	1/3
P49841	GSK3B	0.0805687	0.1	0.0112537	0.291429	0.0110533	0.386144	0.183585	0.0103849	0.0158434	0.0154475	1/3
Q15717	ELAV1	0.0805687	0.1	0.0112537	0.485714	0.0110533	0.00965361	0.183585	0.0103849	0.0158434	0.0154475	1/3
P42766	RL35	0.0805687	0.1	0.0112537	0.388571	0.0110533	0.00965361	0.367171	0.0103849	0.0158434	0.0154475	1/3
P62906	RL10A	0.0805687	0.1	0.0112537	0.388571	0.0110533	0.00965361	0.367171	0.0103849	0.0158434	0.0154475	1/3
Q02878	RL6	0.0805687	0.1	0.225075	0.194286	0.0110533	0.00965361	0.367171	0.0103849	0.0158434	0.0154475	1/3
P05386	RLA1	0.0805687	0.1	0.225075	0.00971429	0.0110533	0.00965361	0.275378	0.0103849	0.0158434	0.0154475	1/3
P50402	EMD	0.0805687	0.1	0.0112537	0.485714	0.0110533	0.00965361	0.183585	0.0103849	0.0158434	0.0154475	1/3
Q07020	RL18	0.0805687	0.1	0.0112537	0.194286	0.0110533	0.00965361	0.275378	0.0103849	0.0158434	0.0154475	1/3
Q9P2I0	CPSF2	0.0805687	0.1	0.0112537	0.291429	0.0110533	0.00965361	0.367171	0.0103849	0.0158434	0.0154475	1/3
O95793	STAU1	0.0805687	0.1	0.0112537	0.194286	0.0110533	0.00965361	0.00917927	0.0103849	0.0158434	0.0154475	1/3
P05387	RLA2	0.0805687	0.1	0.225075	0.194286	0.0110533	0.00965361	0.183585	0.0103849	0.0158434	0.0154475	1/3
P25398	RS12	0.0805687	0.1	0.225075	0.00971429	0.0110533	0.193072	0.183585	0.0103849	0.0158434	0.0154475	1/3
P62244	RS15A	0.0805687	0.1	0.0112537	0.388571	0.0110533	0.00965361	0.00917927	0.0103849	0.0158434	0.0154475	1/3
P32119	PRDX2	0.0805687	0.1	0.0112537	0.00971429	0.0110533	0.00965361	0.183585	0.0103849	0.0158434	0.0154475	1/3
P42167	LAP2B	0.0805687	0.1	0.0112537	0.485714	0.0110533	0.00965361	0.00917927	0.0103849	0.0158434	0.0154475	1/3
P62854	RS26	0.0805687	0.1	0.0112537	0.00971429	0.0110533	0.00965361	0.275378	0.0103849	0.0158434	0.0154475	1/3
Q02543	RL18A	0.0805687	0.1	0.0112537	0.194286	0.0110533	0.00965361	0.275378	0.0103849	0.0158434	0.0154475	1/3
Q03252	LMNB2	0.0805687	0.1	0.0112537	0.485714	0.0110533	0.00965361	0.00917927	0.0103849	0.0158434	0.0154475	1/3
Q10570	CPSF1	0.0805687	0.1	0.0112537	0.291429	0.0110533	0.193072	0.00917927	0.0103849	0.0158434	0.0154475	1/3
Q14498	RBM39	0.0805687	0.1	0.0112537	0.00971429	0.0110533	0.193072	0.00917927	0.0103849	0.0158434	0.0154475	1/3
Q96PK6	RBM14	0.0805687	0.1	0.0112537	0.194286	0.0110533	0.00965361	0.00917927	0.0103849	0.0158434	0.0154475	1/3
P02545	LMNA	0.0805687	0.1	0.0112537	0.388571	0.0110533	0.00965361	0.00917927	0.0103849	0.0158434	0.0154475	1/3
P40429	RL13A	0.0805687	0.1	0.0112537	0.00971429	0.0110533	0.00965361	0.367171	0.0103849	0.0158434	0.0154475	1/3
P42166	LAP2A	0.0805687	0.1	0.0112537	0.388571	0.0110533	0.00965361	0.00917927	0.0103849	0.0158434	0.0154475	1/3
Q00325	MPCP	0.0805687	0.1	0.0112537	0.194286	0.0110533	0.193072	0.00917927	0.0103849	0.0158434	0.0154475	1/3
Q13151	ROA0	0.0805687	0.1	0.0112537	0.388571	0.0110533	0.00965361	0.00917927	0.0103849	0.0158434	0.0154475	1/3
P32969	RL9	0.0805687	0.1	0.0112537	0.00971429	0.0110533	0.00965361	0.275378	0.0103849	0.0158434	0.0154475	1/3
P39060	COIA1	0.0805687	0.1	0.0112537	0.00971429	0.331599	0.00965361	0.00917927	0.0103849	0.0158434	0.0154475	1/3
Q92804	RBP56	0.0805687	0.1	0.0112537	0.00971429	0.331599	0.00965361	0.00917927	0.0103849	0.0158434	0.0154475	1/3
Q9BU76	MMTA2	0.0805687	0.1	0.0112537	0.291429	0.0110533	0.00965361	0.00917927	0.0103849	0.0158434	0.0154475	1/3
P14174	MIF	0.0805687	0.1	0.0112537	0.00971429	0.0110533	0.00965361	0.183585	0.0103849	0.0158434	0.0154475	1/3
P35637	FUS	0.0805687	0.1	0.0112537	0.00971429	0.221066	0.00965361	0.00917927	0.0103849	0.0158434	0.0154475	1/3
P37108	SRP14	0.0805687	0.1	0.0112537	0.00971429	0.0110533	0.193072	0.00917927	0.0103849	0.0158434	0.0154475	1/3
P62910	RL32	0.0805687	0.1	0.0112537	0.00971429	0.0110533	0.00965361	0.183585	0.0103849	0.0158434	0.0154475	1/3
Q6NWY9	PR40B	0.0805687	0.1	0.0112537	0.00971429	0.0110533	0.00965361	0.183585	0.0103849	0.0158434	0.0154475	1/3
Q9BQ67	GRWD1	0.0805687	0.1	0.0112537	0.00971429	0.0110533	0.00965361	0.183585	0.0103849	0.0158434	0.0154475	1/3
Q9BVP2	GNL3	0.0805687	0.1	0.0112537	0.194286	0.0110533	0.00965361	0.00917927	0.0103849	0.0158434	0.0154475	1/3
Q9NTG1	PKDRE	0.0805687	0.1	0.0112537	0.00971429	0.0110533	0.193072	0.00917927	0.0103849	0.0158434	0.0154475	1/3
P61978	HNRPK	0.0805687	0.1	0.0112537	0.00971429	0.0110533	0.00965361	0.00917927	0.934637	0.475303	1.08133	1/3
P08238	HS90B	0.0805687	0.1	0.0112537	0.00971429	0.0110533	0.00965361	0.00917927	0.0103849	0.0158434	0.463426	1/3
P06733	ENOA	0.0805687	0.1	0.0112537	0.00971429	0.0110533	0.00965361	0.00917927	0.830788	0.0158434	0.0154475	1/3
P14618	KPYM	0.0805687	0.1	0.0112537	0.00971429	0.0110533	0.00965361	0.00917927	0.415394	0.0158434	0.30895	1/3
P62847	RS24	0.0805687	0.1	0.0112537	0.00971429	0.0110533	0.00965361	0.00917927	0.0103849	0.0158434	0.30895	1/3
O60812	HNRC1	0.0805687	0.1	0.0112537	0.00971429	0.0110533	0.00965361	0.00917927	0.311546	0.0158434	0.0154475	1/3
P49327	FAS	0.0805687	0.1	0.0112537	0.00971429	0.0110533	0.00965361	0.00917927	0.0103849	0.0158434	0.463426	1/3
