# Supplementary material for: Interaction between host G3BP and viral nucleocapsid protein regulates SARS-CoV-2 replication and pathogenicity
Source: Cell Rep. Author manuscript; Available in PMC 2024 Apr 25. (PMC11044841; doi:10.1016/j.celrep.2024.113965)
Supplement: 3 [file NIHMS1980975-supplement-3.xlsx]

## Sheet: TableS2_Figure3E
Table S2: Comparative Analysis of Interactomes for G3BP1-WT-GFP, G3BP1-V11A-GFP, G3BP1-F33W-GFP, G3BP1-F112A-GFP, and G3BP1-F124W-GFP in HEK293T G3BP1/2 DKO cells.
The high-confidence G3BP1 interactors, which are consistently identified in independent MS analyses, are shown below. SC: the summed number of spectral counts (i.e., MS/MS scans) assigned to one identified protein. Log2FC: Logarithm base 2 of the calculated fold change, determined using normalized spectral counts. The p-values are calculated using the G-test statistical method (Zhou, J.Y., Afjehi…
Gene	UniProt ID	SC_GFP	SC_G3BP1-WT-GFP	SC_G3BP1-V11A-GFP	SC_G3BP1-F33W-GFP	SC_G3BP1-F112A-GFP	SC_G3BP1-F124W-GFP	Log2FC_V11A/WT	p_V11A/WT	Adj._p_V11A/WT	Log2FC_F33W/WT	p_F33W/WT	Adj._p_F33W/WT	Log2FC_F112A/WT	p_F112A/WT	Adj._p_F112A/WT	Log2FC_F124W/WT	p_F124W/WT	Adj._p_F124W/WT	Mass (KD)	Reference	Description
G3BP1	Q13283	0.1	359	350	428	309	319	0	1	1	0	1	1	0	1	1	0	1	1	52	sp|Q13283|G3BP1_HUMAN	Ras GTPase-activating protein-binding protein 1 OS=Homo sapiens GN=G3BP1 PE=1 SV=1
1433Z	P63104	0.1	13	25	13	15	18	0.980045	0.0568597	0.244192	-0.253627	0.690671	1.17806	-0.557218	0.455708	0.750669	0.639913	0.241118	0.348282	28	sp|P63104|1433Z_HUMAN	14-3-3 protein zeta/delta OS=Homo sapiens GN=YWHAZ PE=1 SV=1
ADT1	P12235	20	19	22	17	30	24	0.248133	0.607653	1.1462	-0.414092	0.444909	0.852595	0.627207	0.0434579	0.158358	0.507462	0.272079	0.386047	33	sp|P12235|ADT1_HUMAN	ADP/ATP translocase 1 OS=Homo sapiens GN=SLC25A4 PE=1 SV=4
ADT2	P05141	26	27	32	29	47	39	0.281741	0.484551	0.983413	-0.150533	0.728952	1.23027	0.734337	0.00419275	0.0429088	0.700942	0.061468	0.134391	33	sp|P05141|ADT2_HUMAN	ADP/ATP translocase 2 OS=Homo sapiens GN=SLC25A5 PE=1 SV=7
ADT3	P12236	25	24	26	25	42	35	0.152106	0.727923	1.25495	-0.194733	0.67492	1.15529	0.871626	0.00645978	0.0493199	0.714748	0.0715143	0.123735	33	sp|P12236|ADT3_HUMAN	ADP/ATP translocase 3 OS=Homo sapiens GN=SLC25A6 PE=1 SV=4
ATX2L	Q8WWM7	0.1	127	41	0.1	53	136	-1.5945	5.5725e-10	6.70093e-08	-10.5642	1.39144e-34	6.69283e-32	0.550117	7.95439e-06	0.00054658	0.269206	0.148345	0.227968	113	sp|Q8WWM7|ATX2L_HUMAN	Ataxin-2-like protein OS=Homo sapiens GN=ATXN2L PE=1 SV=2
CAPR1	Q14444	0.1	75	59	0.1	60	64	-0.309547	0.247958	0.599335	-9.80437	5.1726e-21	3.55431e-19	0.203996	0.683183	1.01737	-0.0583913	0.819935	0.954936	78	sp|Q14444|CAPR1_HUMAN	Caprin-1 OS=Homo sapiens GN=CAPRIN1 PE=1 SV=2
CH60	P10809	6	22	50	52	51	70	1.22105	0.0012879	0.0309741	0.987381	0.0124503	0.0855511	0.208317	9.34514e-05	0.00408638	1.84028	6.48156e-08	1.03921e-05	61	sp|P10809|CH60_HUMAN	60 kDa heat shock protein, mitochondrial OS=Homo sapiens GN=HSPD1 PE=1 SV=2
DDX17	Q92841	4	29	39	11	44	30	0.46405	0.218139	0.540849	-1.65218	0.00236083	0.0218377	0.353777	0.0210186	0.112333	0.219337	0.576909	0.732172	80	sp|Q92841|DDX17_HUMAN	Probable ATP-dependent RNA helicase DDX17 OS=Homo sapiens GN=DDX17 PE=1 SV=2
DDX3X	O00571	5	19	18	8	19	11	-0.0413736	0.935108	1.45093	-1.50155	0.0217076	0.122839	0.257751	0.656131	0.983175	-0.618068	0.271051	0.385726	73	sp|O00571|DDX3X_HUMAN	ATP-dependent RNA helicase DDX3X OS=Homo sapiens GN=DDX3X PE=1 SV=3
DDX5	P17844	5	17	20	7	28	21	0.271094	0.594236	1.12975	-1.53373	0.0274144	0.151567	0.665175	0.0389493	0.147517	0.475282	0.333252	0.456678	69	sp|P17844|DDX5_HUMAN	Probable ATP-dependent RNA helicase DDX5 OS=Homo sapiens GN=DDX5 PE=1 SV=1
DDX6	P26196	0.1	32	6	0.1	4	28	-2.37841	4.84612e-05	0.00233098	-8.57556	1.0232e-09	2.59031e-08	-0.405214	8.88279e-06	0.000534078	-0.0222177	0.954601	1.05798	54	sp|P26196|DDX6_HUMAN	Probable ATP-dependent RNA helicase DDX6 OS=Homo sapiens GN=DDX6 PE=1 SV=2
EF1A1	P68104	23	42	48	39	55	56	0.229274	0.482034	0.982451	-0.360542	0.318213	0.677258	0.376145	0.0475365	0.166898	0.585465	0.0561897	0.124549	50	sp|P68104|EF1A1_HUMAN	Elongation factor 1-alpha 1 OS=Homo sapiens GN=EEF1A1 PE=1 SV=1
EF1A2	Q05639	18	31	35	25	36	34	0.211716	0.57818	1.11242	-0.563967	0.195352	0.49196	0.22039	0.238376	0.449643	0.303694	0.417694	0.55044	50	sp|Q05639|EF1A2_HUMAN	Elongation factor 1-alpha 2 OS=Homo sapiens GN=EEF1A2 PE=1 SV=1
ENOA	P06733	0.1	22	54	29	46	61	1.33208	0.000343773	0.0118111	0.144922	0.751279	1.25911	-0.0515775	0.000648473	0.0135615	1.64173	3.20852e-06	0.000102887	47	sp|P06733|ENOA_HUMAN	Alpha-enolase OS=Homo sapiens GN=ENO1 PE=1 SV=2
FXR1	P51114	0.1	115	14	7	24	110	-3.00151	1.9679e-18	4.7328e-16	-4.29176	2.2417e-24	2.69565e-22	0.957356	2.45576e-12	1.18122e-09	0.106297	0.597517	0.752372	70	sp|P51114|FXR1_HUMAN	Fragile X mental retardation syndrome-related protein 1 OS=Homo sapiens GN=FXR1 PE=1 SV=3
FXR2	P51116	0.1	86	4	3	13	68	-4.38964	6.8948e-19	3.3164e-16	-5.09493	1.86714e-20	1.12262e-18	1.88019	6.23715e-12	1.50003e-09	-0.168374	0.490446	0.634152	74	sp|P51116|FXR2_HUMAN	Fragile X mental retardation syndrome-related protein 2 OS=Homo sapiens GN=FXR2 PE=1 SV=2
GRP75	P38646	10	12	20	15	27	22	0.773595	0.163494	0.520799	0.0683011	0.913307	1.4171	0.612707	0.00547571	0.0537514	1.0449	0.0485131	0.108031	74	sp|P38646|GRP75_HUMAN	Stress-70 protein, mitochondrial OS=Homo sapiens GN=HSPA9 PE=1 SV=2
GRP78	P11021	10	32	42	31	43	46	0.428946	0.234632	0.572883	-0.299431	0.464612	0.876386	0.213695	0.0646298	0.17764	0.693989	0.0440832	0.0995495	72	sp|P11021|GRP78_HUMAN	78 kDa glucose-regulated protein OS=Homo sapiens GN=HSPA5 PE=1 SV=2
HNRPK	P61978	0.1	11	17	17	28	29	0.66466	0.260682	0.623822	0.374404	0.546841	1.01166	0.89964	0.00196483	0.0304866	1.56898	0.00188812	0.0108117	51	sp|P61978|HNRPK_HUMAN	Heterogeneous nuclear ribonucleoprotein K OS=Homo sapiens GN=HNRNPK PE=1 SV=1
HS71A	P0DMV8	272	62	67	60	88	74	0.148522	0.585314	1.11721	-0.300933	0.306436	0.658017	0.573091	0.00341227	0.0364734	0.425684	0.100833	0.169582	70	sp|P0DMV8|HS71A_HUMAN	Heat shock 70 kDa protein 1A OS=Homo sapiens GN=HSPA1A PE=1 SV=1
HS71L	P34931	79	27	31	26	33	29	0.235938	0.561419	1.08451	-0.308075	0.490147	0.920941	0.269946	0.191955	0.38958	0.273521	0.497999	0.642192	70	sp|P34931|HS71L_HUMAN	Heat shock 70 kDa protein 1-like OS=Homo sapiens GN=HSPA1L PE=1 SV=2
HS90B	P08238	16	45	97	68	79	116	1.14469	2.05818e-05	0.00109999	0.341983	0.268357	0.594837	-0.116384	0.000177601	0.00533913	1.53656	9.34724e-10	4.49602e-07	83	sp|P08238|HS90B_HUMAN	Heat shock protein HSP 90-beta OS=Homo sapiens GN=HSP90AB1 PE=1 SV=4
HSP76	P17066	99	33	35	28	46	38	0.121518	0.745803	1.2676	-0.490666	0.239103	0.537424	0.574027	0.0403986	0.151811	0.373961	0.297298	0.41813	71	sp|P17066|HSP76_HUMAN	Heat shock 70 kDa protein 6 OS=Homo sapiens GN=HSPA6 PE=1 SV=2
HSP7C	P11142	127	64	73	62	97	79	0.226453	0.391583	0.84843	-0.299431	0.301054	0.649358	0.589836	0.00062437	0.013651	0.474208	0.061096	0.134188	71	sp|P11142|HSP7C_HUMAN	Heat shock cognate 71 kDa protein OS=Homo sapiens GN=HSPA8 PE=1 SV=1
K22E	P35908	2	2	2	0.1	0.1	0.1	0.0366289	0.981088	1.43436	-4.57556	0.170198	0.459918	-4.14218	0.18585	0.382025	-4.1515	0.184107	0.277603	65	sp|P35908|K22E_HUMAN	Keratin, type II cytoskeletal 2 epidermal OS=Homo sapiens GN=KRT2 PE=1 SV=2
KPYM	P14618	0.1	6	26	19	24	39	2.15211	0.000487987	0.0138072	1.40934	0.0449897	0.196728	0.0642709	0.000280728	0.00710684	2.87087	1.23084e-07	9.86725e-06	58	sp|P14618|KPYM_HUMAN	Pyruvate kinase PKM OS=Homo sapiens GN=PKM PE=1 SV=4
LARP1	Q6PKG0	0.1	33	52	0.1	39	22	0.692675	0.0413329	0.189344	-8.61995	5.56319e-10	1.57406e-08	-0.235289	0.195901	0.39099	-0.414535	0.313561	0.437167	123	sp|Q6PKG0|LARP1_HUMAN	La-related protein 1 OS=Homo sapiens GN=LARP1 PE=1 SV=2
LDHB	P07195	4	16	32	22	34	34	1.03663	0.0240219	0.142649	0.205805	0.698073	1.18648	0.267211	0.00294402	0.0363096	1.25789	0.00442895	0.0188524	37	sp|P07195|LDHB_HUMAN	L-lactate dehydrogenase B chain OS=Homo sapiens GN=LDHB PE=1 SV=2
NU153	P49790	0.1	26	0.1	171	0.1	58	-7.98574	4.3389e-08	3.47835e-06	2.46379	1.58887e-18	8.49163e-17	0.179748	4.59703e-08	7.37058e-06	1.32797	0.000105789	0.00133906	154	sp|P49790|NU153_HUMAN	Nuclear pore complex protein Nup153 OS=Homo sapiens GN=NUP153 PE=1 SV=2
NU214	P35658	0.1	18	0.1	176	0.1	65	-7.45522	5.92963e-06	0.000407451	3.03588	1.84545e-23	1.77532e-21	0.179748	6.25906e-06	0.000501768	2.02287	2.86631e-08	6.89348e-06	213	sp|P35658|NU214_HUMAN	Nuclear pore complex protein Nup214 OS=Homo sapiens GN=NUP214 PE=1 SV=2
NUFP2	Q7Z417	0.1	107	48	0.1	47	98	-1.11988	1.4312e-05	0.00086051	-10.317	2.27568e-29	5.473e-27	0.149374	0.000114035	0.00457089	0.0436703	0.836033	0.964346	76	sp|Q7Z417|NUFP2_HUMAN	Nuclear fragile X mental retardation-interacting protein 2 OS=Homo sapiens GN=NUFIP2 PE=1 SV=1
NUP88	Q99567	0.1	8	0.1	75	0.1	24	-6.2853	0.00314536	0.045846	2.97519	1.12167e-10	3.37201e-09	0.179748	0.00329492	0.0368571	1.75539	0.00219103	0.0121136	83	sp|Q99567|NUP88_HUMAN	Nuclear pore complex protein Nup88 OS=Homo sapiens GN=NUP88 PE=1 SV=2
P121A	Q96HA1	0.1	8	0.1	70	0.1	10	-6.2853	0.00314536	0.045846	2.87566	9.21042e-10	2.46123e-08	0.179748	0.00329492	0.0368571	0.492356	0.490421	0.635829	128	sp|Q96HA1|P121A_HUMAN	Nuclear envelope pore membrane protein POM 121 OS=Homo sapiens GN=POM121 PE=1 SV=2
P121C	A8CG34	0.1	9	0.1	61	0.1	10	-6.45522	0.00165844	0.0379862	2.50719	1.16143e-07	2.66024e-06	0.179748	0.00173912	0.0288454	0.322431	0.641845	0.769894	125	sp|A8CG34|P121C_HUMAN	Nuclear envelope pore membrane protein POM 121C OS=Homo sapiens GN=POM121C PE=1 SV=2
PABP1	P11940	0.1	111	121	7	114	101	0.161076	0.427475	0.88247	-4.24069	2.09182e-23	1.67695e-21	0.0937749	0.201935	0.396452	0.034223	0.869	0.997587	71	sp|P11940|PABP1_HUMAN	Polyadenylate-binding protein 1 OS=Homo sapiens GN=PABPC1 PE=1 SV=2
PABP4	Q13310	0.1	65	75	0.1	66	56	0.24308	0.352638	0.785274	-9.59792	2.14262e-18	1.0306e-16	-0.00467649	0.362367	0.626974	-0.0445855	0.871152	0.997677	71	sp|Q13310|PABP4_HUMAN	Polyadenylate-binding protein 4 OS=Homo sapiens GN=PABPC4 PE=1 SV=1
RL13	P26373	0.1	17	17	10	25	23	0.0366289	0.944901	1.45672	-1.01916	0.109242	0.362383	0.736141	0.0976221	0.248446	0.606527	0.206521	0.305652	24	sp|P26373|RL13_HUMAN	60S ribosomal protein L13 OS=Homo sapiens GN=RPL13 PE=1 SV=4
RL29	P47914	0.1	8	7	5	9	7	-0.156016	0.845153	1.32849	-0.931699	0.307865	0.658146	0.542318	0.595255	0.908945	-0.0222177	0.977291	1.08064	18	sp|P47914|RL29_HUMAN	60S ribosomal protein L29 OS=Homo sapiens GN=RPL29 PE=1 SV=2
RL4	P36578	0.1	44	37	16	37	43	-0.213349	0.535152	1.05065	-1.71306	0.000121538	0.0017194	0.179748	0.91974	1.2568	0.137261	0.671581	0.797606	48	sp|P36578|RL4_HUMAN	60S ribosomal protein L4 OS=Homo sapiens GN=RPL4 PE=1 SV=5
RL5	P46777	0.1	7	15	0.1	14	22	1.13616	0.095994	0.327469	-6.38291	0.00561927	0.0458113	0.0802124	0.0707396	0.189032	1.8225	0.00261274	0.0139637	34	sp|P46777|RL5_HUMAN	60S ribosomal protein L5 OS=Homo sapiens GN=RPL5 PE=1 SV=3
RL6	Q02878	0.1	19	25	12	31	24	0.432558	0.355435	0.787854	-0.916592	0.12113	0.396351	0.490088	0.0318763	0.124655	0.507462	0.272079	0.386047	33	sp|Q02878|RL6_HUMAN	60S ribosomal protein L6 OS=Homo sapiens GN=RPL6 PE=1 SV=3
RS11	P62280	0.1	22	19	5	15	18	-0.174875	0.717469	1.24586	-2.39113	0.000726029	0.00851756	-0.161289	0.498784	0.816037	-0.119079	0.803525	0.938096	18	sp|P62280|RS11_HUMAN	40S ribosomal protein S11 OS=Homo sapiens GN=RPS11 PE=1 SV=3
RS2	P15880	5	32	26	13	29	27	-0.262931	0.518144	1.03845	-1.55319	0.00225692	0.0212858	0.337289	0.846372	1.19386	-0.0746851	0.849591	0.977639	31	sp|P15880|RS2_HUMAN	40S ribosomal protein S2 OS=Homo sapiens GN=RPS2 PE=1 SV=2
RS25	P62851	7	15	13	6	14	14	-0.169822	0.771508	1.27524	-1.57556	0.0345995	0.189118	0.286663	0.833683	1.18992	0.0708917	0.899422	1.0061	14	sp|P62851|RS25_HUMAN	40S ribosomal protein S25 OS=Homo sapiens GN=RPS25 PE=1 SV=1
RS26	P62854	0.1	6	6	0.1	11	10	0.0366289	0.96725	1.46304	-6.16052	0.0108032	0.0787321	1.05422	0.142095	0.299771	0.907393	0.236868	0.344209	13	sp|P62854|RS26_HUMAN	40S ribosomal protein S26 OS=Homo sapiens GN=RPS26 PE=1 SV=3
RS27A	P62979	8	8	8	8	12	13	0.0366289	0.962187	1.46924	-0.253627	0.754909	1.2608	0.764711	0.23633	0.452888	0.870867	0.192719	0.287882	18	sp|P62979|RS27A_HUMAN	Ubiquitin-40S ribosomal protein S27a OS=Homo sapiens GN=RPS27A PE=1 SV=2
RS3	P23396	0.1	11	10	0.1	10	15	-0.100875	0.881162	1.3761	-7.03499	0.000434787	0.00522831	0.179748	0.904017	1.24952	0.617886	0.299652	0.420211	13	cu|P23396|RS3_HUMAN	NP_001247436.1 40S ribosomal protein S3 (EC 4.2.99.18)
RS8	P62241	0.1	40	39	9	42	43	0.000103046	0.999764	1.00185	-2.40563	4.79815e-06	8.87659e-05	0.286663	0.386092	0.665628	0.274764	0.40726	0.539647	24	sp|P62241|RS8_HUMAN	40S ribosomal protein S8 OS=Homo sapiens GN=RPS8 PE=1 SV=2
RS9	P46781	0.1	39	40	10	44	42	0.0731548	0.833364	1.31426	-2.2171	1.73255e-05	0.000287364	0.317252	0.235526	0.453153	0.277343	0.408606	0.539943	23	sp|P46781|RS9_HUMAN	40S ribosomal protein S9 OS=Homo sapiens GN=RPS9 PE=1 SV=3
RTCB	Q9Y3I0	0.1	8	4	0.1	5	6	-0.963371	0.294354	0.687303	-6.57556	0.00294286	0.0267079	0.501676	0.58359	0.902594	-0.24461	0.762998	0.895127	55	sp|Q9Y3I0|RTCB_HUMAN	tRNA-splicing ligase RtcB homolog OS=Homo sapiens GN=RTCB PE=1 SV=1
RU2A	P09661	20	23	20	16	25	17	-0.165005	0.72657	1.25712	-0.777189	0.138512	0.382898	0.501676	0.436389	0.736502	-0.265672	0.58006	0.732307	28	sp|P09661|RU2A_HUMAN	U2 small nuclear ribonucleoprotein A' OS=Homo sapiens GN=SNRPA1 PE=1 SV=2
TBB2A	Q13885	54	61	81	70	111	88	0.445742	0.0872356	0.299717	-0.0550813	0.846363	1.37071	0.634314	3.7303e-06	0.000358855	0.699122	0.00506687	0.0213786	50	sp|Q13885|TBB2A_HUMAN	Tubulin beta-2A chain OS=Homo sapiens GN=TUBB2A PE=1 SV=1
TBB3	Q13509	45	42	55	49	74	62	0.425671	0.176872	0.459868	-0.0312345	0.927057	1.43381	0.607842	0.000269023	0.00761178	0.732306	0.0142817	0.0470512	50	sp|Q13509|TBB3_HUMAN	Tubulin beta-3 chain OS=Homo sapiens GN=TUBB3 PE=1 SV=2
TBB5	P07437	32	40	52	45	65	57	0.415141	0.199508	0.502426	-0.083702	0.812462	1.34294	0.501676	0.00199563	0.0290878	0.681389	0.0274369	0.0729125	27	cu|P07437|TBB5_HUMAN	NP_001280142.1 Tubulin beta chain (Tubulin beta-5 chain)
TBB8	Q3ZCM7	32	38	47	43	73	59	0.34329	0.307137	0.703489	-0.0752897	0.834989	1.36146	0.814984	7.21494e-05	0.00347039	0.805143	0.00946222	0.0327434	50	sp|Q3ZCM7|TBB8_HUMAN	Tubulin beta-8 chain OS=Homo sapiens GN=TUBB8 PE=1 SV=2
UBP10	Q14694	0.1	99	118	0.1	136	81	0.289915	0.167811	0.520755	-10.2049	2.78125e-27	4.45927e-25	0.384568	0.000603477	0.0138225	-0.119079	0.597668	0.750596	87	sp|Q14694|UBP10_HUMAN	Ubiquitin carboxyl-terminal hydrolase 10 OS=Homo sapiens GN=USP10 PE=1 SV=2
UBP2L	Q14157	0.1	28	0.1	5	12	35	-8.09265	1.27759e-08	1.22905e-06	-2.73905	3.79308e-05	0.000570147	7.08664	0.0419948	0.154195	0.492356	0.196982	0.292433	114	sp|Q14157|UBP2L_HUMAN	Ubiquitin-associated protein 2-like OS=Homo sapiens GN=UBAP2L PE=1 SV=2
